# Supplementary material for: Cancer gene identification from RNA variant allelic frequencies using RVdriver
Source: Genome Biol. 2025 Jun 13;26:165. doi: 10.1186/s13059-025-03557-y (PMC12164115; doi:10.1186/s13059-025-03557-y)
Supplement: Supplementary file 2 — Additional file 2: Supplementary Table 1 [file 13059_2025_3557_MOESM2_ESM.csv]

	patient_id	rna_sample_id	dna_sample_id	canc_type
1	TCGA-21-5782	TCGA-21-5782-01A-01R-1635-07	TCGA-21-5782-01A-01D-1632-08	LUSC
2	TCGA-18-3406	TCGA-18-3406-01A-01R-0980-07	TCGA-18-3406-01A-01D-0983-08	LUSC
3	TCGA-18-3407	TCGA-18-3407-01A-01R-0980-07	TCGA-18-3407-01A-01D-0983-08	LUSC
4	TCGA-18-3408	TCGA-18-3408-01A-01R-0980-07	TCGA-18-3408-01A-01D-0983-08	LUSC
5	TCGA-18-3410	TCGA-18-3410-01A-01R-0980-07	TCGA-18-3410-01A-01D-0983-08	LUSC
6	TCGA-18-3411	TCGA-18-3411-01A-01R-0980-07	TCGA-18-3411-01A-01D-0983-08	LUSC
7	TCGA-18-3412	TCGA-18-3412-01A-01R-0980-07	TCGA-18-3412-01A-01D-0983-08	LUSC
8	TCGA-18-3414	TCGA-18-3414-01A-01R-0980-07	TCGA-18-3414-01A-01D-0983-08	LUSC
9	TCGA-18-3415	TCGA-18-3415-01A-01R-0980-07	TCGA-18-3415-01A-01D-0983-08	LUSC
10	TCGA-18-3416	TCGA-18-3416-01A-01R-0980-07	TCGA-18-3416-01A-01D-0983-08	LUSC
11	TCGA-18-3417	TCGA-18-3417-01A-01R-1443-07	TCGA-18-3417-01A-01D-1441-08	LUSC
12	TCGA-18-3421	TCGA-18-3421-01A-01R-0980-07	TCGA-18-3421-01A-01D-0983-08	LUSC
13	TCGA-18-4083	TCGA-18-4083-01A-01R-1100-07	TCGA-18-4083-01A-01D-1352-08	LUSC
14	TCGA-18-4721	TCGA-18-4721-01A-01R-1443-07	TCGA-18-4721-01A-01D-1441-08	LUSC
15	TCGA-18-5592	TCGA-18-5592-01A-01R-1635-07	TCGA-18-5592-01A-01D-1632-08	LUSC
16	TCGA-18-5595	TCGA-18-5595-01A-01R-1635-07	TCGA-18-5595-01A-01D-1632-08	LUSC
17	TCGA-21-1070	TCGA-21-1070-01A-01R-0692-07	TCGA-21-1070-01A-01D-1521-08	LUSC
18	TCGA-21-1071	TCGA-21-1071-01A-01R-0692-07	TCGA-21-1071-01A-01D-1521-08	LUSC
19	TCGA-21-1076	TCGA-21-1076-01A-02R-0692-07	TCGA-21-1076-01A-02D-1521-08	LUSC
20	TCGA-21-1077	TCGA-21-1077-01A-01R-0692-07	TCGA-21-1077-01A-01D-1521-08	LUSC
21	TCGA-21-1078	TCGA-21-1078-01A-01R-0692-07	TCGA-21-1078-01A-01D-1521-08	LUSC
22	TCGA-21-1081	TCGA-21-1081-01A-01R-0692-07	TCGA-21-1081-01A-01D-1521-08	LUSC
23	TCGA-21-1082	TCGA-21-1082-01A-01R-0692-07	TCGA-21-1082-01A-01D-1521-08	LUSC
24	TCGA-21-1083	TCGA-21-1083-01A-01R-0692-07	TCGA-21-1083-01A-01D-1521-08	LUSC
25	TCGA-21-5783	TCGA-21-5783-01A-41R-2187-07	TCGA-21-5783-01A-41D-2184-08	LUSC
26	TCGA-21-5784	TCGA-21-5784-01A-01R-1635-07	TCGA-21-5784-01A-01D-1632-08	LUSC
27	TCGA-21-5786	TCGA-21-5786-01A-01R-1635-07	TCGA-21-5786-01A-01D-1632-08	LUSC
28	TCGA-21-5787	TCGA-21-5787-01A-01R-1635-07	TCGA-21-5787-01A-01D-1632-08	LUSC
29	TCGA-21-A5DI	TCGA-21-A5DI-01A-31R-A26W-07	TCGA-21-A5DI-01A-31D-A26M-08	LUSC
30	TCGA-22-0940	TCGA-22-0940-01A-01R-0692-07	TCGA-22-0940-01A-01D-1521-08	LUSC
31	TCGA-22-0944	TCGA-22-0944-01A-01R-0692-07	TCGA-22-0944-01A-01D-1521-08	LUSC
32	TCGA-22-1000	TCGA-22-1000-01A-01R-A32Z-07	TCGA-22-1000-01A-01D-1521-08	LUSC
33	TCGA-22-1002	TCGA-22-1002-01A-01R-0692-07	TCGA-22-1002-01A-01D-1521-08	LUSC
34	TCGA-22-1005	TCGA-22-1005-01A-01R-0692-07	TCGA-22-1005-01A-01D-1521-08	LUSC
35	TCGA-22-1011	TCGA-22-1011-01A-01R-0692-07	TCGA-22-1011-01A-01D-1521-08	LUSC
36	TCGA-22-1012	TCGA-22-1012-01A-01R-0692-07	TCGA-22-1012-01A-01D-1521-08	LUSC
37	TCGA-22-1016	TCGA-22-1016-01A-01R-0692-07	TCGA-22-1016-01A-01D-1521-08	LUSC
38	TCGA-22-4591	TCGA-22-4591-01A-01R-1201-07	TCGA-22-4591-01A-01D-1267-08	LUSC
39	TCGA-22-4593	TCGA-22-4593-01A-21R-1820-07	TCGA-22-4593-01A-21D-1817-08	LUSC
40	TCGA-22-4594	TCGA-22-4594-01A-01R-1201-07	TCGA-22-4594-01A-01D-1267-08	LUSC
41	TCGA-22-4595	TCGA-22-4595-01A-01R-1201-07	TCGA-22-4595-01A-01D-1267-08	LUSC
42	TCGA-22-4596	TCGA-22-4596-01A-01R-1201-07	TCGA-22-4596-01A-01D-1267-08	LUSC
43	TCGA-22-4599	TCGA-22-4599-01A-01R-1443-07	TCGA-22-4599-01A-01D-1441-08	LUSC
44	TCGA-22-4601	TCGA-22-4601-01A-01R-1443-07	TCGA-22-4601-01A-01D-1441-08	LUSC
45	TCGA-22-4604	TCGA-22-4604-01A-01R-1201-07	TCGA-22-4604-01A-01D-1267-08	LUSC
46	TCGA-22-4605	TCGA-22-4605-01A-21R-2125-07	TCGA-22-4605-01A-21D-2122-08	LUSC
47	TCGA-22-4607	TCGA-22-4607-01A-01R-1201-07	TCGA-22-4607-01A-01D-1267-08	LUSC
48	TCGA-22-4609	TCGA-22-4609-01A-21R-2125-07	TCGA-22-4609-01A-21D-2122-08	LUSC
49	TCGA-22-4613	TCGA-22-4613-01A-01R-1443-07	TCGA-22-4613-01A-01D-1441-08	LUSC
50	TCGA-22-5471	TCGA-22-5471-01A-01R-1635-07	TCGA-22-5471-01A-01D-1632-08	LUSC
51	TCGA-22-5472	TCGA-22-5472-01A-01R-1635-07	TCGA-22-5472-01A-01D-1632-08	LUSC
52	TCGA-22-5474	TCGA-22-5474-01A-01R-1635-07	TCGA-22-5474-01A-01D-1632-08	LUSC
53	TCGA-22-5477	TCGA-22-5477-01A-01R-1635-07	TCGA-22-5477-01A-01D-1632-08	LUSC
54	TCGA-22-5478	TCGA-22-5478-01A-01R-1635-07	TCGA-22-5478-01A-01D-1632-08	LUSC
55	TCGA-22-5479	TCGA-22-5479-01A-31R-1949-07	TCGA-22-5479-01A-31D-1945-08	LUSC
56	TCGA-22-5480	TCGA-22-5480-01A-01R-1635-07	TCGA-22-5480-01A-01D-1632-08	LUSC
57	TCGA-22-5481	TCGA-22-5481-01A-31R-1949-07	TCGA-22-5481-01A-31D-1945-08	LUSC
58	TCGA-22-5482	TCGA-22-5482-01A-01R-1635-07	TCGA-22-5482-01A-01D-1632-08	LUSC
59	TCGA-22-5483	TCGA-22-5483-01A-01R-1820-07	TCGA-22-5483-01A-01D-1817-08	LUSC
60	TCGA-22-5485	TCGA-22-5485-01A-01R-1635-07	TCGA-22-5485-01A-01D-1632-08	LUSC
61	TCGA-22-5489	TCGA-22-5489-01A-01R-1635-07	TCGA-22-5489-01A-01D-1632-08	LUSC
62	TCGA-22-5491	TCGA-22-5491-01A-01R-1635-07	TCGA-22-5491-01A-01D-1632-08	LUSC
63	TCGA-22-5492	TCGA-22-5492-01A-01R-1635-07	TCGA-22-5492-01A-01D-1632-08	LUSC
64	TCGA-22-A5C4	TCGA-22-A5C4-01A-12R-A27Q-07	TCGA-22-A5C4-01A-12D-A27K-08	LUSC
65	TCGA-33-4532	TCGA-33-4532-01A-01R-1201-07	TCGA-33-4532-01A-01D-1267-08	LUSC
66	TCGA-33-4533	TCGA-33-4533-01A-01R-1201-07	TCGA-33-4533-01A-01D-1267-08	LUSC
67	TCGA-33-4538	TCGA-33-4538-01A-01R-1201-07	TCGA-33-4538-01A-01D-1267-08	LUSC
68	TCGA-33-4547	TCGA-33-4547-01A-01R-1201-07	TCGA-33-4547-01A-01D-1267-08	LUSC
69	TCGA-33-4582	TCGA-33-4582-01A-01R-1443-07	TCGA-33-4582-01A-01D-1441-08	LUSC
70	TCGA-33-4583	TCGA-33-4583-01A-01R-1443-07	TCGA-33-4583-01A-01D-1441-08	LUSC
71	TCGA-33-4586	TCGA-33-4586-01A-01R-1443-07	TCGA-33-4586-01A-01D-1441-08	LUSC
72	TCGA-33-4587	TCGA-33-4587-01A-11R-2125-07	TCGA-33-4587-01A-11D-2122-08	LUSC
73	TCGA-33-4589	TCGA-33-4589-01A-01R-1443-07	TCGA-33-4589-01A-01D-1441-08	LUSC
74	TCGA-33-6737	TCGA-33-6737-01A-11R-1820-07	TCGA-33-6737-01A-11D-1817-08	LUSC
75	TCGA-33-6738	TCGA-33-6738-01A-11R-1949-07	TCGA-33-6738-01A-11D-1945-08	LUSC
76	TCGA-33-A4WN	TCGA-33-A4WN-01A-11R-A262-07	TCGA-33-A4WN-01A-11D-A25L-08	LUSC
77	TCGA-33-A5GW	TCGA-33-A5GW-01A-11R-A27Q-07	TCGA-33-A5GW-01A-11D-A27K-08	LUSC
78	TCGA-33-AAS8	TCGA-33-AAS8-01A-11R-A405-07	TCGA-33-AAS8-01A-11D-A401-08	LUSC
79	TCGA-33-AASB	TCGA-33-AASB-01A-11R-A405-07	TCGA-33-AASB-01A-11D-A401-08	LUSC
80	TCGA-33-AASD	TCGA-33-AASD-01A-11R-A405-07	TCGA-33-AASD-01A-11D-A401-08	LUSC
81	TCGA-33-AASI	TCGA-33-AASI-01A-22R-A405-07	TCGA-33-AASI-01A-22D-A401-08	LUSC
82	TCGA-33-AASJ	TCGA-33-AASJ-01A-11R-A405-07	TCGA-33-AASJ-01A-11D-A401-08	LUSC
83	TCGA-33-AASL	TCGA-33-AASL-01A-11R-A405-07	TCGA-33-AASL-01A-11D-A401-08	LUSC
84	TCGA-34-2596	TCGA-34-2596-01A-01R-0851-07	TCGA-34-2596-01A-01D-1522-08	LUSC
85	TCGA-34-2600	TCGA-34-2600-01A-01R-0851-07	TCGA-34-2600-01A-01D-1522-08	LUSC
86	TCGA-34-2608	TCGA-34-2608-01A-02R-0851-07	TCGA-34-2608-01A-02D-1522-08	LUSC
87	TCGA-34-5231	TCGA-34-5231-01A-21R-1820-07	TCGA-34-5231-01A-21D-1817-08	LUSC
88	TCGA-34-5232	TCGA-34-5232-01A-21R-1820-07	TCGA-34-5232-01A-21D-1817-08	LUSC
89	TCGA-34-5234	TCGA-34-5234-01A-01R-1635-07	TCGA-34-5234-01A-01D-1632-08	LUSC
90	TCGA-34-5236	TCGA-34-5236-01A-21R-1820-07	TCGA-34-5236-01A-21D-1817-08	LUSC
91	TCGA-34-5239	TCGA-34-5239-01A-21R-1820-07	TCGA-34-5239-01A-21D-1817-08	LUSC
92	TCGA-34-5240	TCGA-34-5240-01A-01R-1443-07	TCGA-34-5240-01A-01D-1441-08	LUSC
93	TCGA-34-5241	TCGA-34-5241-01A-01R-1443-07	TCGA-34-5241-01A-01D-1441-08	LUSC
94	TCGA-34-5927	TCGA-34-5927-01A-11R-1820-07	TCGA-34-5927-01A-11D-1817-08	LUSC
95	TCGA-34-5928	TCGA-34-5928-01A-11R-1820-07	TCGA-34-5928-01A-11D-1817-08	LUSC
96	TCGA-34-5929	TCGA-34-5929-01A-11R-1820-07	TCGA-34-5929-01A-11D-1817-08	LUSC
97	TCGA-34-7107	TCGA-34-7107-01A-11R-1949-07	TCGA-34-7107-01A-11D-1945-08	LUSC
98	TCGA-34-8454	TCGA-34-8454-01A-11R-2326-07	TCGA-34-8454-01A-11D-2323-08	LUSC
99	TCGA-34-8455	TCGA-34-8455-01A-11R-2326-07	TCGA-34-8455-01A-11D-2323-08	LUSC
100	TCGA-34-8456	TCGA-34-8456-01A-21R-2326-07	TCGA-34-8456-01A-21D-2323-08	LUSC
101	TCGA-34-A5IX	TCGA-34-A5IX-01A-12R-A27Q-07	TCGA-34-A5IX-01A-12D-A27K-08	LUSC
102	TCGA-37-3783	TCGA-37-3783-01A-01R-1201-07	TCGA-37-3783-01A-01D-1267-08	LUSC
103	TCGA-37-3789	TCGA-37-3789-01A-01R-0980-07	TCGA-37-3789-01A-01D-0983-08	LUSC
104	TCGA-37-4132	TCGA-37-4132-01A-01R-1100-07	TCGA-37-4132-01A-01D-1352-08	LUSC
105	TCGA-37-4133	TCGA-37-4133-01A-01R-1100-07	TCGA-37-4133-01A-01D-1352-08	LUSC
106	TCGA-37-4135	TCGA-37-4135-01A-01R-1100-07	TCGA-37-4135-01A-01D-1352-08	LUSC
107	TCGA-37-4141	TCGA-37-4141-01A-02R-1100-07	TCGA-37-4141-01A-02D-1352-08	LUSC
108	TCGA-37-5819	TCGA-37-5819-01A-01R-1635-07	TCGA-37-5819-01A-01D-1632-08	LUSC
109	TCGA-37-A5EL	TCGA-37-A5EL-01A-11R-A26W-07	TCGA-37-A5EL-01A-11D-A26M-08	LUSC
110	TCGA-37-A5EM	TCGA-37-A5EM-01A-21R-A27Q-07	TCGA-37-A5EM-01A-21D-A27K-08	LUSC
111	TCGA-37-A5EN	TCGA-37-A5EN-01A-21R-A26W-07	TCGA-37-A5EN-01A-21D-A26M-08	LUSC
112	TCGA-39-5011	TCGA-39-5011-01A-01R-1443-07	TCGA-39-5011-01A-01D-1441-08	LUSC
113	TCGA-39-5016	TCGA-39-5016-01A-01R-1443-07	TCGA-39-5016-01A-01D-1441-08	LUSC
114	TCGA-39-5019	TCGA-39-5019-01A-01R-1820-07	TCGA-39-5019-01A-01D-1817-08	LUSC
115	TCGA-39-5021	TCGA-39-5021-01A-01R-1443-07	TCGA-39-5021-01A-01D-1441-08	LUSC
116	TCGA-39-5022	TCGA-39-5022-01A-21R-1820-07	TCGA-39-5022-01A-21D-1817-08	LUSC
117	TCGA-39-5024	TCGA-39-5024-01A-21R-1820-07	TCGA-39-5024-01A-21D-1817-08	LUSC
118	TCGA-39-5028	TCGA-39-5028-01A-01R-1443-07	TCGA-39-5028-01A-01D-1441-08	LUSC
119	TCGA-39-5029	TCGA-39-5029-01A-01R-1443-07	TCGA-39-5029-01A-01D-1441-08	LUSC
120	TCGA-39-5030	TCGA-39-5030-01A-01R-1443-07	TCGA-39-5030-01A-01D-1441-08	LUSC
121	TCGA-39-5031	TCGA-39-5031-01A-01R-1443-07	TCGA-39-5031-01A-01D-1441-08	LUSC
122	TCGA-39-5034	TCGA-39-5034-01A-01R-1443-07	TCGA-39-5034-01A-01D-1441-08	LUSC
123	TCGA-39-5035	TCGA-39-5035-01A-01R-1443-07	TCGA-39-5035-01A-01D-1441-08	LUSC
124	TCGA-39-5036	TCGA-39-5036-01A-01R-1443-07	TCGA-39-5036-01A-01D-1441-08	LUSC
125	TCGA-39-5037	TCGA-39-5037-01A-01R-1443-07	TCGA-39-5037-01A-01D-1441-08	LUSC
126	TCGA-39-5039	TCGA-39-5039-01A-01R-1443-07	TCGA-39-5039-01A-01D-1441-08	LUSC
127	TCGA-39-5040	TCGA-39-5040-01A-21R-2125-07	TCGA-39-5040-01A-21D-2122-08	LUSC
128	TCGA-43-2576	TCGA-43-2576-01A-01R-A32Z-07	TCGA-43-2576-01A-01D-1522-08	LUSC
129	TCGA-43-2578	TCGA-43-2578-01A-01R-0851-07	TCGA-43-2578-01A-01D-1522-08	LUSC
130	TCGA-43-3394	TCGA-43-3394-01A-01R-0980-07	TCGA-43-3394-01A-01D-0983-08	LUSC
131	TCGA-43-3920	TCGA-43-3920-01A-01R-0980-07	TCGA-43-3920-01A-01D-0983-08	LUSC
132	TCGA-43-5668	TCGA-43-5668-01A-01R-1635-07	TCGA-43-5668-01A-01D-1632-08	LUSC
133	TCGA-43-5670	TCGA-43-5670-01A-21R-2125-07	TCGA-43-5670-01A-21D-2122-08	LUSC
134	TCGA-43-6143	TCGA-43-6143-01A-11R-1820-07	TCGA-43-6143-01A-11D-1817-08	LUSC
135	TCGA-43-6647	TCGA-43-6647-01A-11R-1820-07	TCGA-43-6647-01A-11D-1817-08	LUSC
136	TCGA-43-6770	TCGA-43-6770-01A-11R-1820-07	TCGA-43-6770-01A-11D-1817-08	LUSC
137	TCGA-43-6771	TCGA-43-6771-01A-11R-1820-07	TCGA-43-6771-01A-11D-1817-08	LUSC
138	TCGA-43-6773	TCGA-43-6773-01A-41R-1949-07	TCGA-43-6773-01A-41D-1945-08	LUSC
139	TCGA-43-7656	TCGA-43-7656-01A-11R-2125-07	TCGA-43-7656-01A-11D-2122-08	LUSC
140	TCGA-43-7657	TCGA-43-7657-01A-31R-2125-07	TCGA-43-7657-01A-31D-2122-08	LUSC
141	TCGA-43-7658	TCGA-43-7658-01A-11R-2125-07	TCGA-43-7658-01A-11D-2122-08	LUSC
142	TCGA-43-8115	TCGA-43-8115-01A-11R-2247-07	TCGA-43-8115-01A-11D-2244-08	LUSC
143	TCGA-43-8116	TCGA-43-8116-01A-11R-2247-07	TCGA-43-8116-01A-11D-2244-08	LUSC
144	TCGA-43-8118	TCGA-43-8118-01A-11R-2403-07	TCGA-43-8118-01A-11D-2395-08	LUSC
145	TCGA-43-A474	TCGA-43-A474-01A-11R-A24H-07	TCGA-43-A474-01A-11D-A24D-08	LUSC
146	TCGA-43-A475	TCGA-43-A475-01A-11R-A24H-07	TCGA-43-A475-01A-11D-A24D-08	LUSC
147	TCGA-43-A56U	TCGA-43-A56U-01A-11R-A26W-07	TCGA-43-A56U-01A-11D-A26M-08	LUSC
148	TCGA-43-A56V	TCGA-43-A56V-01A-11R-A26W-07	TCGA-43-A56V-01A-11D-A26M-08	LUSC
149	TCGA-46-3765	TCGA-46-3765-01A-01R-0980-07	TCGA-46-3765-01A-01D-0983-08	LUSC
150	TCGA-46-3767	TCGA-46-3767-01A-01R-0980-07	TCGA-46-3767-01A-01D-0983-08	LUSC
151	TCGA-46-3768	TCGA-46-3768-01A-01R-0980-07	TCGA-46-3768-01A-01D-0983-08	LUSC
152	TCGA-46-6025	TCGA-46-6025-01A-11R-1820-07	TCGA-46-6025-01A-11D-1817-08	LUSC
153	TCGA-46-6026	TCGA-46-6026-01A-11R-1820-07	TCGA-46-6026-01A-11D-1817-08	LUSC
154	TCGA-51-4079	TCGA-51-4079-01A-01R-1100-07	TCGA-51-4079-01A-01D-1458-08	LUSC
155	TCGA-51-4080	TCGA-51-4080-01A-01R-1100-07	TCGA-51-4080-01A-01D-1458-08	LUSC
156	TCGA-51-4081	TCGA-51-4081-01A-01R-1100-07	TCGA-51-4081-01A-01D-1458-08	LUSC
157	TCGA-51-6867	TCGA-51-6867-01A-11R-2045-07	TCGA-51-6867-01A-11D-2042-08	LUSC
158	TCGA-52-7622	TCGA-52-7622-01A-11R-2125-07	TCGA-52-7622-01A-11D-2122-08	LUSC
159	TCGA-52-7809	TCGA-52-7809-01A-21R-2125-07	TCGA-52-7809-01A-21D-2122-08	LUSC
160	TCGA-52-7810	TCGA-52-7810-01A-11R-2125-07	TCGA-52-7810-01A-11D-2122-08	LUSC
161	TCGA-52-7811	TCGA-52-7811-01A-11R-2125-07	TCGA-52-7811-01A-11D-2122-08	LUSC
162	TCGA-52-7812	TCGA-52-7812-01A-11R-2125-07	TCGA-52-7812-01A-11D-2122-08	LUSC
163	TCGA-56-1622	TCGA-56-1622-01A-01R-0692-07	TCGA-56-1622-01A-01D-1521-08	LUSC
164	TCGA-56-5897	TCGA-56-5897-01A-11R-1635-07	TCGA-56-5897-01A-11D-1632-08	LUSC
165	TCGA-56-5898	TCGA-56-5898-01A-11R-1635-07	TCGA-56-5898-01A-11D-1632-08	LUSC
166	TCGA-56-6545	TCGA-56-6545-01A-11R-1820-07	TCGA-56-6545-01A-11D-1817-08	LUSC
167	TCGA-56-6546	TCGA-56-6546-01A-11R-1820-07	TCGA-56-6546-01A-11D-1817-08	LUSC
168	TCGA-56-7221	TCGA-56-7221-01A-11R-2045-07	TCGA-56-7221-01A-11D-2042-08	LUSC
169	TCGA-56-7222	TCGA-56-7222-01A-11R-2045-07	TCGA-56-7222-01A-11D-2042-08	LUSC
170	TCGA-56-7223	TCGA-56-7223-01A-11R-2045-07	TCGA-56-7223-01A-11D-2042-08	LUSC
171	TCGA-56-7579	TCGA-56-7579-01A-11R-2045-07	TCGA-56-7579-01A-11D-2042-08	LUSC
172	TCGA-56-7580	TCGA-56-7580-01A-11R-2045-07	TCGA-56-7580-01A-11D-2042-08	LUSC
173	TCGA-56-7582	TCGA-56-7582-01A-11R-2045-07	TCGA-56-7582-01A-11D-2042-08	LUSC
174	TCGA-56-7730	TCGA-56-7730-01A-11R-2125-07	TCGA-56-7730-01A-11D-2122-08	LUSC
175	TCGA-56-7731	TCGA-56-7731-01A-11R-2125-07	TCGA-56-7731-01A-11D-2122-08	LUSC
176	TCGA-56-7822	TCGA-56-7822-01A-11R-2125-07	TCGA-56-7822-01A-11D-2122-08	LUSC
177	TCGA-56-7823	TCGA-56-7823-01B-11R-2247-07	TCGA-56-7823-01B-11D-2244-08	LUSC
178	TCGA-56-8082	TCGA-56-8082-01A-11R-2247-07	TCGA-56-8082-01A-11D-2244-08	LUSC
179	TCGA-56-8083	TCGA-56-8083-01A-11R-2247-07	TCGA-56-8083-01A-11D-2244-08	LUSC
180	TCGA-56-8201	TCGA-56-8201-01A-11R-2247-07	TCGA-56-8201-01A-11D-2244-08	LUSC
181	TCGA-56-8304	TCGA-56-8304-01A-11R-2326-07	TCGA-56-8304-01A-11D-2323-08	LUSC
182	TCGA-56-8305	TCGA-56-8305-01A-11R-2296-07	TCGA-56-8305-01A-11D-2293-08	LUSC
183	TCGA-56-8307	TCGA-56-8307-01A-11R-2296-07	TCGA-56-8307-01A-11D-2293-08	LUSC
184	TCGA-56-8308	TCGA-56-8308-01A-11R-2296-07	TCGA-56-8308-01A-11D-2293-08	LUSC
185	TCGA-56-8309	TCGA-56-8309-01A-11R-2296-07	TCGA-56-8309-01A-11D-2293-08	LUSC
186	TCGA-56-8503	TCGA-56-8503-01A-11R-2403-07	TCGA-56-8503-01A-11D-2395-08	LUSC
187	TCGA-56-8504	TCGA-56-8504-01A-11R-2403-07	TCGA-56-8504-01A-11D-2395-08	LUSC
188	TCGA-56-8622	TCGA-56-8622-01A-11R-2403-07	TCGA-56-8622-01A-11D-2395-08	LUSC
189	TCGA-56-8624	TCGA-56-8624-01A-11R-2403-07	TCGA-56-8624-01A-11D-2395-08	LUSC
190	TCGA-56-8625	TCGA-56-8625-01A-11R-2403-07	TCGA-56-8625-01A-11D-2395-08	LUSC
191	TCGA-56-8626	TCGA-56-8626-01A-11R-2403-07	TCGA-56-8626-01A-11D-2395-08	LUSC
192	TCGA-56-8628	TCGA-56-8628-01A-11R-2403-07	TCGA-56-8628-01A-11D-2395-08	LUSC
193	TCGA-56-8629	TCGA-56-8629-01A-11R-2403-07	TCGA-56-8629-01A-11D-2395-08	LUSC
194	TCGA-56-A49D	TCGA-56-A49D-01A-11R-A24H-07	TCGA-56-A49D-01A-11D-A24D-08	LUSC
195	TCGA-56-A4BW	TCGA-56-A4BW-01A-11R-A24H-07	TCGA-56-A4BW-01A-11D-A24D-08	LUSC
196	TCGA-56-A4BY	TCGA-56-A4BY-01A-11R-A24H-07	TCGA-56-A4BY-01A-11D-A24D-08	LUSC
197	TCGA-56-A4ZJ	TCGA-56-A4ZJ-01A-11R-A262-07	TCGA-56-A4ZJ-01A-11D-A25L-08	LUSC
198	TCGA-56-A4ZK	TCGA-56-A4ZK-01A-11R-A262-07	TCGA-56-A4ZK-01A-11D-A25L-08	LUSC
199	TCGA-56-A5DS	TCGA-56-A5DS-01A-11R-A27Q-07	TCGA-56-A5DS-01A-11D-A27K-08	LUSC
200	TCGA-56-A62T	TCGA-56-A62T-01A-11R-A405-07	TCGA-56-A62T-01A-11D-A401-08	LUSC
201	TCGA-58-8386	TCGA-58-8386-01A-11R-2296-07	TCGA-58-8386-01A-11D-2293-08	LUSC
202	TCGA-58-8387	TCGA-58-8387-01A-11R-2296-07	TCGA-58-8387-01A-11D-2293-08	LUSC
203	TCGA-58-8388	TCGA-58-8388-01A-11R-2326-07	TCGA-58-8388-01A-11D-2323-08	LUSC
204	TCGA-58-8391	TCGA-58-8391-01A-11R-2326-07	TCGA-58-8391-01A-11D-2323-08	LUSC
205	TCGA-58-8393	TCGA-58-8393-01A-11R-2326-07	TCGA-58-8393-01A-11D-2323-08	LUSC
206	TCGA-58-A46J	TCGA-58-A46J-01A-11R-A24H-07	TCGA-58-A46J-01A-11D-A24D-08	LUSC
207	TCGA-58-A46K	TCGA-58-A46K-01A-11R-A24H-07	TCGA-58-A46K-01A-11D-A24D-08	LUSC
208	TCGA-58-A46L	TCGA-58-A46L-01A-11R-A24H-07	TCGA-58-A46L-01A-11D-A24D-08	LUSC
209	TCGA-58-A46M	TCGA-58-A46M-01A-11R-A24H-07	TCGA-58-A46M-01A-11D-A24D-08	LUSC
210	TCGA-58-A46N	TCGA-58-A46N-01A-11R-A24H-07	TCGA-58-A46N-01A-11D-A24D-08	LUSC
211	TCGA-60-2695	TCGA-60-2695-01A-01R-0851-07	TCGA-60-2695-01A-01D-1522-08	LUSC
212	TCGA-60-2697	TCGA-60-2697-01A-11R-2125-07	TCGA-60-2697-01A-11D-2122-08	LUSC
213	TCGA-60-2703	TCGA-60-2703-01A-11R-2045-07	TCGA-60-2703-01A-11D-2042-08	LUSC
214	TCGA-60-2704	TCGA-60-2704-01A-11R-2045-07	TCGA-60-2704-01A-11D-2042-08	LUSC
215	TCGA-60-2707	TCGA-60-2707-01A-01R-0851-07	TCGA-60-2707-01A-01D-1522-08	LUSC
216	TCGA-60-2708	TCGA-60-2708-01A-01R-0851-07	TCGA-60-2708-01A-01D-1522-08	LUSC
217	TCGA-60-2709	TCGA-60-2709-01A-21R-1820-07	TCGA-60-2709-01A-21D-1817-08	LUSC
218	TCGA-60-2710	TCGA-60-2710-01A-01R-0851-07	TCGA-60-2710-01A-01D-1522-08	LUSC
219	TCGA-60-2711	TCGA-60-2711-01A-01R-0851-07	TCGA-60-2711-01A-01D-1522-08	LUSC
220	TCGA-60-2712	TCGA-60-2712-01A-01R-0851-07	TCGA-60-2712-01A-01D-1522-08	LUSC
221	TCGA-60-2713	TCGA-60-2713-01A-01R-0851-07	TCGA-60-2713-01A-01D-1522-08	LUSC
222	TCGA-60-2715	TCGA-60-2715-01A-01R-0851-07	TCGA-60-2715-01A-01D-1522-08	LUSC
223	TCGA-60-2716	TCGA-60-2716-01A-01R-0851-07	TCGA-60-2716-01A-01D-1522-08	LUSC
224	TCGA-60-2719	TCGA-60-2719-01A-01R-0851-07	TCGA-60-2719-01A-01D-1522-08	LUSC
225	TCGA-60-2720	TCGA-60-2720-01A-01R-0851-07	TCGA-60-2720-01A-01D-1522-08	LUSC
226	TCGA-60-2721	TCGA-60-2721-01A-01R-0851-07	TCGA-60-2721-01A-01D-1522-08	LUSC
227	TCGA-60-2722	TCGA-60-2722-01A-01R-0851-07	TCGA-60-2722-01A-01D-1522-08	LUSC
228	TCGA-60-2723	TCGA-60-2723-01A-01R-0851-07	TCGA-60-2723-01A-01D-1522-08	LUSC
229	TCGA-60-2724	TCGA-60-2724-01A-01R-0851-07	TCGA-60-2724-01A-01D-1522-08	LUSC
230	TCGA-60-2725	TCGA-60-2725-01A-01R-1201-07	TCGA-60-2725-01A-01D-1267-08	LUSC
231	TCGA-60-2726	TCGA-60-2726-01A-01R-0851-07	TCGA-60-2726-01A-01D-1522-08	LUSC
232	TCGA-63-5128	TCGA-63-5128-01A-01R-1443-07	TCGA-63-5128-01A-01D-1441-08	LUSC
233	TCGA-63-5131	TCGA-63-5131-01A-01R-1443-07	TCGA-63-5131-01A-01D-1441-08	LUSC
234	TCGA-63-6202	TCGA-63-6202-01A-11R-1820-07	TCGA-63-6202-01A-11D-1817-08	LUSC
235	TCGA-63-7020	TCGA-63-7020-01A-11R-1949-07	TCGA-63-7020-01A-11D-1945-08	LUSC
236	TCGA-63-7021	TCGA-63-7021-01A-11R-1949-07	TCGA-63-7021-01A-11D-1945-08	LUSC
237	TCGA-63-7022	TCGA-63-7022-01A-11R-1949-07	TCGA-63-7022-01A-11D-1945-08	LUSC
238	TCGA-63-7023	TCGA-63-7023-01A-11R-1949-07	TCGA-63-7023-01A-11D-1945-08	LUSC
239	TCGA-63-A5M9	TCGA-63-A5M9-01A-11R-A26W-07	TCGA-63-A5M9-01A-11D-A26M-08	LUSC
240	TCGA-63-A5MB	TCGA-63-A5MB-01A-11R-A26W-07	TCGA-63-A5MB-01A-11D-A26M-08	LUSC
241	TCGA-63-A5MG	TCGA-63-A5MG-01A-12R-A27Q-07	TCGA-63-A5MG-01A-12D-A27K-08	LUSC
242	TCGA-63-A5MH	TCGA-63-A5MH-01A-12R-A27Q-07	TCGA-63-A5MH-01A-12D-A27K-08	LUSC
243	TCGA-63-A5MI	TCGA-63-A5MI-01A-12R-A27Q-07	TCGA-63-A5MI-01A-12D-A27K-08	LUSC
244	TCGA-63-A5MJ	TCGA-63-A5MJ-01A-11R-A27Q-07	TCGA-63-A5MJ-01A-11D-A27K-08	LUSC
245	TCGA-63-A5ML	TCGA-63-A5ML-01A-31R-A27Q-07	TCGA-63-A5ML-01A-31D-A27K-08	LUSC
246	TCGA-63-A5MN	TCGA-63-A5MN-01A-22R-A27Q-07	TCGA-63-A5MN-01A-22D-A27K-08	LUSC
247	TCGA-63-A5MP	TCGA-63-A5MP-01A-11R-A26W-07	TCGA-63-A5MP-01A-11D-A26M-08	LUSC
248	TCGA-63-A5MR	TCGA-63-A5MR-01A-31R-A27Q-07	TCGA-63-A5MR-01A-31D-A27K-08	LUSC
249	TCGA-63-A5MS	TCGA-63-A5MS-01A-11R-A26W-07	TCGA-63-A5MS-01A-11D-A26M-08	LUSC
250	TCGA-63-A5MT	TCGA-63-A5MT-01A-21R-A26W-07	TCGA-63-A5MT-01A-21D-A26M-08	LUSC
251	TCGA-63-A5MU	TCGA-63-A5MU-01A-11R-A26W-07	TCGA-63-A5MU-01A-11D-A26M-08	LUSC
252	TCGA-63-A5MV	TCGA-63-A5MV-01A-21R-A26W-07	TCGA-63-A5MV-01A-21D-A26M-08	LUSC
253	TCGA-63-A5MW	TCGA-63-A5MW-01A-11R-A26W-07	TCGA-63-A5MW-01A-11D-A26M-08	LUSC
254	TCGA-63-A5MY	TCGA-63-A5MY-01A-11R-A26W-07	TCGA-63-A5MY-01A-11D-A26M-08	LUSC
255	TCGA-66-2727	TCGA-66-2727-01A-01R-0980-07	TCGA-66-2727-01A-01D-0983-08	LUSC
256	TCGA-66-2734	TCGA-66-2734-01A-01R-0980-07	TCGA-66-2734-01A-01D-0983-08	LUSC
257	TCGA-66-2742	TCGA-66-2742-01A-01R-0980-07	TCGA-66-2742-01A-01D-0983-08	LUSC
258	TCGA-66-2744	TCGA-66-2744-01A-01R-0980-07	TCGA-66-2744-01A-01D-0983-08	LUSC
259	TCGA-66-2754	TCGA-66-2754-01A-01R-0980-07	TCGA-66-2754-01A-01D-0983-08	LUSC
260	TCGA-66-2755	TCGA-66-2755-01A-01R-0851-07	TCGA-66-2755-01A-01D-1522-08	LUSC
261	TCGA-66-2756	TCGA-66-2756-01A-01R-0851-07	TCGA-66-2756-01A-01D-1522-08	LUSC
262	TCGA-66-2757	TCGA-66-2757-01A-01R-0851-07	TCGA-66-2757-01A-01D-1522-08	LUSC
263	TCGA-66-2758	TCGA-66-2758-01A-02R-0851-07	TCGA-66-2758-01A-02D-1522-08	LUSC
264	TCGA-66-2759	TCGA-66-2759-01A-01R-0851-07	TCGA-66-2759-01A-01D-1522-08	LUSC
265	TCGA-66-2763	TCGA-66-2763-01A-01R-0851-07	TCGA-66-2763-01A-01D-1522-08	LUSC
266	TCGA-66-2765	TCGA-66-2765-01A-01R-0851-07	TCGA-66-2765-01A-01D-1522-08	LUSC
267	TCGA-66-2766	TCGA-66-2766-01A-01R-0851-07	TCGA-66-2766-01A-01D-1522-08	LUSC
268	TCGA-66-2767	TCGA-66-2767-01A-01R-0851-07	TCGA-66-2767-01A-01D-1522-08	LUSC
269	TCGA-66-2769	TCGA-66-2769-01A-02R-0851-07	TCGA-66-2769-01A-02D-1522-08	LUSC
270	TCGA-66-2770	TCGA-66-2770-01A-01R-0851-07	TCGA-66-2770-01A-01D-1522-08	LUSC
271	TCGA-66-2771	TCGA-66-2771-01A-01R-0980-07	TCGA-66-2771-01A-01D-0983-08	LUSC
272	TCGA-66-2773	TCGA-66-2773-01A-01R-1201-07	TCGA-66-2773-01A-01D-1267-08	LUSC
273	TCGA-66-2777	TCGA-66-2777-01A-01R-1201-07	TCGA-66-2777-01A-01D-1267-08	LUSC
274	TCGA-66-2778	TCGA-66-2778-01A-02R-0851-07	TCGA-66-2778-01A-02D-1522-08	LUSC
275	TCGA-66-2780	TCGA-66-2780-01A-01R-0851-07	TCGA-66-2780-01A-01D-1522-08	LUSC
276	TCGA-66-2781	TCGA-66-2781-01A-01R-0851-07	TCGA-66-2781-01A-01D-1522-08	LUSC
277	TCGA-66-2782	TCGA-66-2782-01A-01R-0851-07	TCGA-66-2782-01A-01D-1522-08	LUSC
278	TCGA-66-2783	TCGA-66-2783-01A-01R-1201-07	TCGA-66-2783-01A-01D-1267-08	LUSC
279	TCGA-66-2786	TCGA-66-2786-01A-01R-0851-07	TCGA-66-2786-01A-01D-1522-08	LUSC
280	TCGA-66-2787	TCGA-66-2787-01A-01R-0980-07	TCGA-66-2787-01A-01D-0983-08	LUSC
281	TCGA-66-2788	TCGA-66-2788-01A-01R-0980-07	TCGA-66-2788-01A-01D-0983-08	LUSC
282	TCGA-66-2789	TCGA-66-2789-01A-01R-0980-07	TCGA-66-2789-01A-01D-0983-08	LUSC
283	TCGA-66-2791	TCGA-66-2791-01A-01R-0980-07	TCGA-66-2791-01A-01D-0983-08	LUSC
284	TCGA-66-2792	TCGA-66-2792-01A-01R-0980-07	TCGA-66-2792-01A-01D-0983-08	LUSC
285	TCGA-66-2793	TCGA-66-2793-01A-01R-1201-07	TCGA-66-2793-01A-01D-1267-08	LUSC
286	TCGA-66-2794	TCGA-66-2794-01A-01R-1201-07	TCGA-66-2794-01A-01D-1267-08	LUSC
287	TCGA-66-2795	TCGA-66-2795-01A-02R-0980-07	TCGA-66-2795-01A-02D-0983-08	LUSC
288	TCGA-66-2800	TCGA-66-2800-01A-01R-1201-07	TCGA-66-2800-01A-01D-1267-08	LUSC
289	TCGA-68-7755	TCGA-68-7755-01A-11R-2125-07	TCGA-68-7755-01A-11D-2122-08	LUSC
290	TCGA-68-7756	TCGA-68-7756-01A-11R-2125-07	TCGA-68-7756-01A-11D-2122-08	LUSC
291	TCGA-68-7757	TCGA-68-7757-01B-11R-2296-07	TCGA-68-7757-01B-11D-2293-08	LUSC
292	TCGA-68-8250	TCGA-68-8250-01A-11R-2296-07	TCGA-68-8250-01A-11D-2293-08	LUSC
293	TCGA-68-8251	TCGA-68-8251-01A-11R-2296-07	TCGA-68-8251-01A-11D-2293-08	LUSC
294	TCGA-68-A59J	TCGA-68-A59J-01A-21R-A26W-07	TCGA-68-A59J-01A-21D-A26M-08	LUSC
295	TCGA-6A-AB49	TCGA-6A-AB49-01A-12R-A405-07	TCGA-6A-AB49-01A-12D-A401-08	LUSC
296	TCGA-70-6722	TCGA-70-6722-01A-11R-1820-07	TCGA-70-6722-01A-11D-1817-08	LUSC
297	TCGA-70-6723	TCGA-70-6723-01A-11R-1820-07	TCGA-70-6723-01A-11D-1817-08	LUSC
298	TCGA-77-6842	TCGA-77-6842-01A-11R-1949-07	TCGA-77-6842-01A-11D-1945-08	LUSC
299	TCGA-77-6843	TCGA-77-6843-01A-11R-1949-07	TCGA-77-6843-01A-11D-1945-08	LUSC
300	TCGA-77-6844	TCGA-77-6844-01A-11R-1949-07	TCGA-77-6844-01A-11D-1945-08	LUSC
301	TCGA-77-6845	TCGA-77-6845-01A-11R-1949-07	TCGA-77-6845-01A-11D-1945-08	LUSC
302	TCGA-77-7139	TCGA-77-7139-01A-11R-2045-07	TCGA-77-7139-01A-11D-2042-08	LUSC
303	TCGA-77-7140	TCGA-77-7140-01A-41R-2045-07	TCGA-77-7140-01A-41D-2042-08	LUSC
304	TCGA-77-7141	TCGA-77-7141-01A-11R-2045-07	TCGA-77-7141-01A-11D-2042-08	LUSC
305	TCGA-77-7142	TCGA-77-7142-01A-11R-2045-07	TCGA-77-7142-01A-11D-2042-08	LUSC
306	TCGA-77-7335	TCGA-77-7335-01A-11R-2045-07	TCGA-77-7335-01A-11D-2042-08	LUSC
307	TCGA-77-7337	TCGA-77-7337-01A-21R-2045-07	TCGA-77-7337-01A-21D-2042-08	LUSC
308	TCGA-77-7338	TCGA-77-7338-01A-11R-2045-07	TCGA-77-7338-01A-11D-2042-08	LUSC
309	TCGA-77-7463	TCGA-77-7463-01A-11R-2045-07	TCGA-77-7463-01A-11D-2042-08	LUSC
310	TCGA-77-7465	TCGA-77-7465-01A-11R-2045-07	TCGA-77-7465-01A-11D-2042-08	LUSC
311	TCGA-77-8007	TCGA-77-8007-01A-11R-2187-07	TCGA-77-8007-01A-11D-2184-08	LUSC
312	TCGA-77-8008	TCGA-77-8008-01A-21R-2187-07	TCGA-77-8008-01A-21D-2184-08	LUSC
313	TCGA-77-8009	TCGA-77-8009-01A-11R-2187-07	TCGA-77-8009-01A-11D-2184-08	LUSC
314	TCGA-77-8128	TCGA-77-8128-01A-11R-2247-07	TCGA-77-8128-01A-11D-2244-08	LUSC
315	TCGA-77-8130	TCGA-77-8130-01A-11R-2247-07	TCGA-77-8130-01A-11D-2244-08	LUSC
316	TCGA-77-8131	TCGA-77-8131-01A-11R-2247-07	TCGA-77-8131-01A-11D-2244-08	LUSC
317	TCGA-77-8133	TCGA-77-8133-01A-12R-2247-07	TCGA-77-8133-01A-12D-2244-08	LUSC
318	TCGA-77-8136	TCGA-77-8136-01A-11R-2247-07	TCGA-77-8136-01A-11D-2244-08	LUSC
319	TCGA-77-8138	TCGA-77-8138-01A-11R-2247-07	TCGA-77-8138-01A-11D-2244-08	LUSC
320	TCGA-77-8139	TCGA-77-8139-01A-11R-2247-07	TCGA-77-8139-01A-11D-2244-08	LUSC
321	TCGA-77-8140	TCGA-77-8140-01A-11R-2247-07	TCGA-77-8140-01A-11D-2244-08	LUSC
322	TCGA-77-8143	TCGA-77-8143-01A-11R-2247-07	TCGA-77-8143-01A-11D-2244-08	LUSC
323	TCGA-77-8144	TCGA-77-8144-01A-11R-2247-07	TCGA-77-8144-01A-11D-2244-08	LUSC
324	TCGA-77-8145	TCGA-77-8145-01A-11R-2247-07	TCGA-77-8145-01A-11D-2244-08	LUSC
325	TCGA-77-8146	TCGA-77-8146-01A-11R-2247-07	TCGA-77-8146-01A-11D-2244-08	LUSC
326	TCGA-77-8148	TCGA-77-8148-01A-11R-2247-07	TCGA-77-8148-01A-11D-2244-08	LUSC
327	TCGA-77-8150	TCGA-77-8150-01A-11R-2247-07	TCGA-77-8150-01A-11D-2244-08	LUSC
328	TCGA-77-8153	TCGA-77-8153-01A-11R-2403-07	TCGA-77-8153-01A-11D-2395-08	LUSC
329	TCGA-77-8154	TCGA-77-8154-01A-11R-2247-07	TCGA-77-8154-01A-11D-2244-08	LUSC
330	TCGA-77-8156	TCGA-77-8156-01A-11R-2247-07	TCGA-77-8156-01A-11D-2244-08	LUSC
331	TCGA-77-A5G1	TCGA-77-A5G1-01A-11R-A27Q-07	TCGA-77-A5G1-01A-11D-A27K-08	LUSC
332	TCGA-77-A5G3	TCGA-77-A5G3-01A-31R-A27Q-07	TCGA-77-A5G3-01A-31D-A27K-08	LUSC
333	TCGA-77-A5G6	TCGA-77-A5G6-01A-11R-A27Q-07	TCGA-77-A5G6-01A-11D-A27K-08	LUSC
334	TCGA-77-A5G7	TCGA-77-A5G7-01B-11R-A27Q-07	TCGA-77-A5G7-01B-11D-A27K-08	LUSC
335	TCGA-77-A5G8	TCGA-77-A5G8-01B-11R-A27Q-07	TCGA-77-A5G8-01B-11D-A27K-08	LUSC
336	TCGA-77-A5GA	TCGA-77-A5GA-01A-11R-A27Q-07	TCGA-77-A5GA-01A-11D-A27K-08	LUSC
337	TCGA-77-A5GB	TCGA-77-A5GB-01B-11R-A27Q-07	TCGA-77-A5GB-01B-11D-A27K-08	LUSC
338	TCGA-77-A5GF	TCGA-77-A5GF-01A-21R-A27Q-07	TCGA-77-A5GF-01A-21D-A27K-08	LUSC
339	TCGA-77-A5GH	TCGA-77-A5GH-01A-11R-A27Q-07	TCGA-77-A5GH-01A-11D-A27K-08	LUSC
340	TCGA-79-5596	TCGA-79-5596-01A-31R-1949-07	TCGA-79-5596-01A-31D-1945-08	LUSC
341	TCGA-85-6175	TCGA-85-6175-01A-11R-1820-07	TCGA-85-6175-01A-11D-1817-08	LUSC
342	TCGA-85-6560	TCGA-85-6560-01A-11R-1820-07	TCGA-85-6560-01A-11D-1817-08	LUSC
343	TCGA-85-6561	TCGA-85-6561-01A-11R-1820-07	TCGA-85-6561-01A-11D-1817-08	LUSC
344	TCGA-85-6798	TCGA-85-6798-01A-11R-1949-07	TCGA-85-6798-01A-11D-1945-08	LUSC
345	TCGA-85-7696	TCGA-85-7696-01A-11R-2125-07	TCGA-85-7696-01A-11D-2122-08	LUSC
346	TCGA-85-7697	TCGA-85-7697-01A-11R-2125-07	TCGA-85-7697-01A-11D-2122-08	LUSC
347	TCGA-85-7698	TCGA-85-7698-01A-11R-2125-07	TCGA-85-7698-01A-11D-2122-08	LUSC
348	TCGA-85-7699	TCGA-85-7699-01A-11R-2125-07	TCGA-85-7699-01A-11D-2122-08	LUSC
349	TCGA-85-7710	TCGA-85-7710-01A-11R-2125-07	TCGA-85-7710-01A-11D-2122-08	LUSC
350	TCGA-85-7843	TCGA-85-7843-01A-11R-2125-07	TCGA-85-7843-01A-11D-2122-08	LUSC
351	TCGA-85-7844	TCGA-85-7844-01A-11R-2125-07	TCGA-85-7844-01A-11D-2122-08	LUSC
352	TCGA-85-7950	TCGA-85-7950-01A-11R-2187-07	TCGA-85-7950-01A-11D-2184-08	LUSC
353	TCGA-85-8048	TCGA-85-8048-01A-11R-2247-07	TCGA-85-8048-01A-11D-2244-08	LUSC
354	TCGA-85-8049	TCGA-85-8049-01A-11R-2247-07	TCGA-85-8049-01A-11D-2244-08	LUSC
355	TCGA-85-8052	TCGA-85-8052-01A-11R-2247-07	TCGA-85-8052-01A-11D-2244-08	LUSC
356	TCGA-85-8070	TCGA-85-8070-01A-11R-2247-07	TCGA-85-8070-01A-11D-2244-08	LUSC
357	TCGA-85-8071	TCGA-85-8071-01A-11R-2247-07	TCGA-85-8071-01A-11D-2244-08	LUSC
358	TCGA-85-8072	TCGA-85-8072-01A-31R-2247-07	TCGA-85-8072-01A-31D-2244-08	LUSC
359	TCGA-85-8276	TCGA-85-8276-01A-11R-2296-07	TCGA-85-8276-01A-11D-2293-08	LUSC
360	TCGA-85-8277	TCGA-85-8277-01A-11R-2296-07	TCGA-85-8277-01A-11D-2293-08	LUSC
361	TCGA-85-8287	TCGA-85-8287-01A-11R-2296-07	TCGA-85-8287-01A-11D-2293-08	LUSC
362	TCGA-85-8288	TCGA-85-8288-01A-11R-2296-07	TCGA-85-8288-01A-11D-2293-08	LUSC
363	TCGA-85-8350	TCGA-85-8350-01A-11R-2296-07	TCGA-85-8350-01A-11D-2293-08	LUSC
364	TCGA-85-8351	TCGA-85-8351-01A-11R-2296-07	TCGA-85-8351-01A-11D-2293-08	LUSC
365	TCGA-85-8352	TCGA-85-8352-01A-31R-2326-07	TCGA-85-8352-01A-31D-2323-08	LUSC
366	TCGA-85-8353	TCGA-85-8353-01A-21R-2296-07	TCGA-85-8353-01A-21D-2293-08	LUSC
367	TCGA-85-8354	TCGA-85-8354-01A-31R-2326-07	TCGA-85-8354-01A-31D-2323-08	LUSC
368	TCGA-85-8355	TCGA-85-8355-01A-11R-2296-07	TCGA-85-8355-01A-11D-2293-08	LUSC
369	TCGA-85-8479	TCGA-85-8479-01A-11R-2326-07	TCGA-85-8479-01A-11D-2323-08	LUSC
370	TCGA-85-8481	TCGA-85-8481-01A-11R-2326-07	TCGA-85-8481-01A-11D-2323-08	LUSC
371	TCGA-85-8580	TCGA-85-8580-01A-31R-2403-07	TCGA-85-8580-01A-31D-2395-08	LUSC
372	TCGA-85-8582	TCGA-85-8582-01A-21R-2403-07	TCGA-85-8582-01A-21D-2395-08	LUSC
373	TCGA-85-8584	TCGA-85-8584-01A-11R-2403-07	TCGA-85-8584-01A-11D-2395-08	LUSC
374	TCGA-85-8664	TCGA-85-8664-01A-11R-2403-07	TCGA-85-8664-01A-11D-2395-08	LUSC
375	TCGA-85-8666	TCGA-85-8666-01A-11R-2403-07	TCGA-85-8666-01A-11D-2395-08	LUSC
376	TCGA-85-A4CN	TCGA-85-A4CN-01A-11R-A24H-07	TCGA-85-A4CN-01A-11D-A24D-08	LUSC
377	TCGA-85-A4JB	TCGA-85-A4JB-01A-51R-A262-07	TCGA-85-A4JB-01A-51D-A25L-08	LUSC
378	TCGA-85-A4JC	TCGA-85-A4JC-01A-11R-A24Z-07	TCGA-85-A4JC-01A-11D-A257-08	LUSC
379	TCGA-85-A4QQ	TCGA-85-A4QQ-01A-41R-A262-07	TCGA-85-A4QQ-01A-41D-A25L-08	LUSC
380	TCGA-85-A4QR	TCGA-85-A4QR-01A-11R-A24Z-07	TCGA-85-A4QR-01A-11D-A257-08	LUSC
381	TCGA-85-A50M	TCGA-85-A50M-01A-21R-A262-07	TCGA-85-A50M-01A-21D-A25L-08	LUSC
382	TCGA-85-A50Z	TCGA-85-A50Z-01A-21R-A262-07	TCGA-85-A50Z-01A-21D-A25L-08	LUSC
383	TCGA-85-A510	TCGA-85-A510-01A-11R-A26W-07	TCGA-85-A510-01A-11D-A26M-08	LUSC
384	TCGA-85-A511	TCGA-85-A511-01A-21R-A262-07	TCGA-85-A511-01A-21D-A25L-08	LUSC
385	TCGA-85-A512	TCGA-85-A512-01A-11R-A26W-07	TCGA-85-A512-01A-11D-A26M-08	LUSC
386	TCGA-85-A513	TCGA-85-A513-01A-12R-A26W-07	TCGA-85-A513-01A-12D-A26M-08	LUSC
387	TCGA-85-A53L	TCGA-85-A53L-01A-21R-A26W-07	TCGA-85-A53L-01A-21D-A26M-08	LUSC
388	TCGA-85-A5B5	TCGA-85-A5B5-01A-21R-A26W-07	TCGA-85-A5B5-01A-21D-A26M-08	LUSC
389	TCGA-90-7766	TCGA-90-7766-01A-21R-2125-07	TCGA-90-7766-01A-21D-2122-08	LUSC
390	TCGA-90-7767	TCGA-90-7767-01A-11R-2125-07	TCGA-90-7767-01A-11D-2122-08	LUSC
391	TCGA-90-7769	TCGA-90-7769-01A-11R-2125-07	TCGA-90-7769-01A-11D-2122-08	LUSC
392	TCGA-90-7964	TCGA-90-7964-01A-21R-2187-07	TCGA-90-7964-01A-21D-2184-08	LUSC
393	TCGA-90-A4EE	TCGA-90-A4EE-01A-11R-A24Z-07	TCGA-90-A4EE-01A-11D-A257-08	LUSC
394	TCGA-90-A59Q	TCGA-90-A59Q-01A-11R-A26W-07	TCGA-90-A59Q-01A-11D-A26M-08	LUSC
395	TCGA-92-7340	TCGA-92-7340-01A-21R-2045-07	TCGA-92-7340-01A-21D-2042-08	LUSC
396	TCGA-92-7341	TCGA-92-7341-01A-31R-2045-07	TCGA-92-7341-01A-31D-2042-08	LUSC
397	TCGA-92-8063	TCGA-92-8063-01A-11R-2247-07	TCGA-92-8063-01A-11D-2244-08	LUSC
398	TCGA-92-8064	TCGA-92-8064-01A-11R-2247-07	TCGA-92-8064-01A-11D-2244-08	LUSC
399	TCGA-92-8065	TCGA-92-8065-01A-11R-2247-07	TCGA-92-8065-01A-11D-2244-08	LUSC
400	TCGA-94-7033	TCGA-94-7033-01A-11R-1949-07	TCGA-94-7033-01A-11D-1945-08	LUSC
401	TCGA-94-7557	TCGA-94-7557-01A-11R-2125-07	TCGA-94-7557-01A-11D-2122-08	LUSC
402	TCGA-94-7943	TCGA-94-7943-01A-11R-2187-07	TCGA-94-7943-01A-11D-2184-08	LUSC
403	TCGA-94-8035	TCGA-94-8035-01A-11R-2247-07	TCGA-94-8035-01A-11D-2244-08	LUSC
404	TCGA-94-8491	TCGA-94-8491-01A-11R-2326-07	TCGA-94-8491-01A-11D-2323-08	LUSC
405	TCGA-94-A4VJ	TCGA-94-A4VJ-01A-11R-A24Z-07	TCGA-94-A4VJ-01A-11D-A257-08	LUSC
406	TCGA-94-A5I4	TCGA-94-A5I4-01A-11R-A26W-07	TCGA-94-A5I4-01A-11D-A26M-08	LUSC
407	TCGA-94-A5I6	TCGA-94-A5I6-01A-21R-A27Q-07	TCGA-94-A5I6-01A-21D-A27K-08	LUSC
408	TCGA-96-7544	TCGA-96-7544-01A-11R-2045-07	TCGA-96-7544-01A-11D-2042-08	LUSC
409	TCGA-96-7545	TCGA-96-7545-01A-21R-2045-07	TCGA-96-7545-01A-21D-2042-08	LUSC
410	TCGA-96-8169	TCGA-96-8169-01A-11R-2296-07	TCGA-96-8169-01A-11D-2293-08	LUSC
411	TCGA-96-8170	TCGA-96-8170-01A-11R-2296-07	TCGA-96-8170-01A-11D-2293-08	LUSC
412	TCGA-96-A4JK	TCGA-96-A4JK-01A-11R-A24Z-07	TCGA-96-A4JK-01A-11D-A257-08	LUSC
413	TCGA-96-A4JL	TCGA-96-A4JL-01A-11R-A24Z-07	TCGA-96-A4JL-01A-11D-A257-08	LUSC
414	TCGA-98-7454	TCGA-98-7454-01A-11R-2045-07	TCGA-98-7454-01A-11D-2042-08	LUSC
415	TCGA-98-8020	TCGA-98-8020-01A-11R-2247-07	TCGA-98-8020-01A-11D-2244-08	LUSC
416	TCGA-98-8022	TCGA-98-8022-01A-11R-2247-07	TCGA-98-8022-01A-11D-2244-08	LUSC
417	TCGA-98-8023	TCGA-98-8023-01A-11R-2247-07	TCGA-98-8023-01A-11D-2244-08	LUSC
418	TCGA-98-A538	TCGA-98-A538-01A-11R-A262-07	TCGA-98-A538-01A-11D-A25L-08	LUSC
419	TCGA-98-A539	TCGA-98-A539-01A-31R-A262-07	TCGA-98-A539-01A-31D-A25L-08	LUSC
420	TCGA-98-A53A	TCGA-98-A53A-01A-11R-A262-07	TCGA-98-A53A-01A-11D-A25L-08	LUSC
421	TCGA-98-A53B	TCGA-98-A53B-01A-11R-A262-07	TCGA-98-A53B-01A-11D-A25L-08	LUSC
422	TCGA-98-A53H	TCGA-98-A53H-01A-12R-A262-07	TCGA-98-A53H-01A-12D-A25L-08	LUSC
423	TCGA-98-A53I	TCGA-98-A53I-01A-31R-A262-07	TCGA-98-A53I-01A-31D-A25L-08	LUSC
424	TCGA-98-A53J	TCGA-98-A53J-01A-11R-A26W-07	TCGA-98-A53J-01A-11D-A26M-08	LUSC
425	TCGA-J1-A4AH	TCGA-J1-A4AH-01A-31R-A24H-07	TCGA-J1-A4AH-01A-31D-A24D-08	LUSC
426	TCGA-L3-A4E7	TCGA-L3-A4E7-01A-11R-A24Z-07	TCGA-L3-A4E7-01A-11D-A257-08	LUSC
427	TCGA-L3-A524	TCGA-L3-A524-01A-11R-A262-07	TCGA-L3-A524-01A-11D-A25L-08	LUSC
428	TCGA-LA-A446	TCGA-LA-A446-01A-21R-A24Z-07	TCGA-LA-A446-01A-21D-A257-08	LUSC
429	TCGA-LA-A7SW	TCGA-LA-A7SW-01A-11R-A405-07	TCGA-LA-A7SW-01A-11D-A401-08	LUSC
430	TCGA-MF-A522	TCGA-MF-A522-01A-11R-A262-07	TCGA-MF-A522-01A-11D-A25L-08	LUSC
431	TCGA-NC-A5HD	TCGA-NC-A5HD-01A-11R-A26W-07	TCGA-NC-A5HD-01A-11D-A26M-08	LUSC
432	TCGA-NC-A5HE	TCGA-NC-A5HE-01A-11R-A26W-07	TCGA-NC-A5HE-01A-11D-A26M-08	LUSC
433	TCGA-NC-A5HF	TCGA-NC-A5HF-01A-11R-A26W-07	TCGA-NC-A5HF-01A-11D-A26M-08	LUSC
434	TCGA-NC-A5HG	TCGA-NC-A5HG-01A-11R-A26W-07	TCGA-NC-A5HG-01A-11D-A26M-08	LUSC
435	TCGA-NC-A5HH	TCGA-NC-A5HH-01A-11R-A26W-07	TCGA-NC-A5HH-01A-11D-A26M-08	LUSC
436	TCGA-NC-A5HI	TCGA-NC-A5HI-01A-11R-A26W-07	TCGA-NC-A5HI-01A-11D-A26M-08	LUSC
437	TCGA-NC-A5HJ	TCGA-NC-A5HJ-01A-11R-A26W-07	TCGA-NC-A5HJ-01A-11D-A26M-08	LUSC
438	TCGA-NC-A5HK	TCGA-NC-A5HK-01A-11R-A26W-07	TCGA-NC-A5HK-01A-11D-A26M-08	LUSC
439	TCGA-NC-A5HL	TCGA-NC-A5HL-01A-11R-A26W-07	TCGA-NC-A5HL-01A-11D-A26M-08	LUSC
440	TCGA-NC-A5HM	TCGA-NC-A5HM-01A-12R-A26W-07	TCGA-NC-A5HM-01A-12D-A26M-08	LUSC
441	TCGA-NC-A5HN	TCGA-NC-A5HN-01A-11R-A26W-07	TCGA-NC-A5HN-01A-11D-A26M-08	LUSC
442	TCGA-NC-A5HO	TCGA-NC-A5HO-01A-11R-A26W-07	TCGA-NC-A5HO-01A-11D-A26M-08	LUSC
443	TCGA-NC-A5HP	TCGA-NC-A5HP-01A-11R-A26W-07	TCGA-NC-A5HP-01A-11D-A26M-08	LUSC
444	TCGA-NC-A5HQ	TCGA-NC-A5HQ-01A-11R-A26W-07	TCGA-NC-A5HQ-01A-11D-A26M-08	LUSC
445	TCGA-NC-A5HR	TCGA-NC-A5HR-01A-21R-A26W-07	TCGA-NC-A5HR-01A-21D-A26M-08	LUSC
446	TCGA-NC-A5HT	TCGA-NC-A5HT-01A-11R-A26W-07	TCGA-NC-A5HT-01A-11D-A26M-08	LUSC
447	TCGA-NK-A5CR	TCGA-NK-A5CR-01A-11R-A26W-07	TCGA-NK-A5CR-01A-11D-A26M-08	LUSC
448	TCGA-NK-A5CT	TCGA-NK-A5CT-01A-31R-A26W-07	TCGA-NK-A5CT-01A-31D-A26M-08	LUSC
449	TCGA-NK-A5CX	TCGA-NK-A5CX-01A-11R-A26W-07	TCGA-NK-A5CX-01A-11D-A26M-08	LUSC
450	TCGA-NK-A5D1	TCGA-NK-A5D1-01A-11R-A26W-07	TCGA-NK-A5D1-01A-11D-A26M-08	LUSC
451	TCGA-NK-A7XE	TCGA-NK-A7XE-01A-12R-A405-07	TCGA-NK-A7XE-01A-12D-A401-08	LUSC
452	TCGA-O2-A52N	TCGA-O2-A52N-01A-11R-A26W-07	TCGA-O2-A52N-01A-11D-A26M-08	LUSC
453	TCGA-O2-A52S	TCGA-O2-A52S-01A-11R-A262-07	TCGA-O2-A52S-01A-11D-A25L-08	LUSC
454	TCGA-O2-A52V	TCGA-O2-A52V-01A-31R-A262-07	TCGA-O2-A52V-01A-31D-A25L-08	LUSC
455	TCGA-O2-A52W	TCGA-O2-A52W-01A-11R-A26W-07	TCGA-O2-A52W-01A-11D-A26M-08	LUSC
456	TCGA-O2-A5IB	TCGA-O2-A5IB-01A-11R-A27Q-07	TCGA-O2-A5IB-01A-11D-A27K-08	LUSC
457	TCGA-XC-AA0X	TCGA-XC-AA0X-01A-32R-A405-07	TCGA-XC-AA0X-01A-32D-A401-08	LUSC
458	TCGA-02-0047	TCGA-02-0047-01A-01R-1849-01	TCGA-02-0047-01A-01D-1490-08	GBM
459	TCGA-02-0055	TCGA-02-0055-01A-01R-1849-01	TCGA-02-0055-01A-01D-1490-08	GBM
460	TCGA-02-2483	TCGA-02-2483-01A-01R-1849-01	TCGA-02-2483-01A-01D-1494-08	GBM
461	TCGA-02-2485	TCGA-02-2485-01A-01R-1849-01	TCGA-02-2485-01A-01D-1494-08	GBM
462	TCGA-02-2486	TCGA-02-2486-01A-01R-1849-01	TCGA-02-2486-01A-01D-1494-08	GBM
463	TCGA-06-0129	TCGA-06-0129-01A-01R-1849-01	TCGA-06-0129-01A-01D-1490-08	GBM
464	TCGA-06-0130	TCGA-06-0130-01A-01R-1849-01	TCGA-06-0130-01A-01D-1490-08	GBM
465	TCGA-06-0132	TCGA-06-0132-01A-02R-1849-01	TCGA-06-0132-01A-02D-1491-08	GBM
466	TCGA-06-0141	TCGA-06-0141-01A-01R-1849-01	TCGA-06-0141-01A-01D-1490-08	GBM
467	TCGA-06-0157	TCGA-06-0157-01A-01R-1849-01	TCGA-06-0157-01A-01D-1491-08	GBM
468	TCGA-06-0158	TCGA-06-0158-01A-01R-1849-01	TCGA-06-0158-01A-01D-1491-08	GBM
469	TCGA-06-0168	TCGA-06-0168-01A-01R-1849-01	TCGA-06-0168-01A-01D-1491-08	GBM
470	TCGA-06-0174	TCGA-06-0174-01A-01R-1849-01	TCGA-06-0174-01A-01D-1491-08	GBM
471	TCGA-06-0184	TCGA-06-0184-01A-01R-1849-01	TCGA-06-0184-01A-01D-1491-08	GBM
472	TCGA-06-0187	TCGA-06-0187-01A-01R-1849-01	TCGA-06-0187-01A-01D-1491-08	GBM
473	TCGA-06-0219	TCGA-06-0219-01A-01R-1849-01	TCGA-06-0219-01A-01D-1491-08	GBM
474	TCGA-06-0238	TCGA-06-0238-01A-02R-1849-01	TCGA-06-0238-01A-02D-1492-08	GBM
475	TCGA-06-0644	TCGA-06-0644-01A-02R-1849-01	TCGA-06-0644-01A-02D-1492-08	GBM
476	TCGA-06-0645	TCGA-06-0645-01A-01R-1849-01	TCGA-06-0645-01A-01D-1492-08	GBM
477	TCGA-06-0646	TCGA-06-0646-01A-01R-1849-01	TCGA-06-0646-01A-01D-1492-08	GBM
478	TCGA-06-0649	TCGA-06-0649-01B-01R-1849-01	TCGA-06-0649-01B-01D-1492-08	GBM
479	TCGA-06-0686	TCGA-06-0686-01A-01R-1849-01	TCGA-06-0686-01A-01D-1492-08	GBM
480	TCGA-06-0743	TCGA-06-0743-01A-01R-1849-01	TCGA-06-0743-01A-01D-1492-08	GBM
481	TCGA-06-0744	TCGA-06-0744-01A-01R-1849-01	TCGA-06-0744-01A-01D-1492-08	GBM
482	TCGA-06-0745	TCGA-06-0745-01A-01R-1849-01	TCGA-06-0745-01A-01D-1492-08	GBM
483	TCGA-06-0747	TCGA-06-0747-01A-01R-1849-01	TCGA-06-0747-01A-01D-1492-08	GBM
484	TCGA-06-0749	TCGA-06-0749-01A-01R-1849-01	TCGA-06-0749-01A-01D-1492-08	GBM
485	TCGA-06-0750	TCGA-06-0750-01A-01R-1849-01	TCGA-06-0750-01A-01D-1492-08	GBM
486	TCGA-06-0878	TCGA-06-0878-01A-01R-1849-01	TCGA-06-0878-01A-01D-1492-08	GBM
487	TCGA-06-0882	TCGA-06-0882-01A-01R-1849-01	TCGA-06-0882-01A-01D-1492-08	GBM
488	TCGA-06-1804	TCGA-06-1804-01A-01R-1849-01	TCGA-06-1804-01A-01D-1696-08	GBM
489	TCGA-06-2557	TCGA-06-2557-01A-01R-1849-01	TCGA-06-2557-01A-01D-1494-08	GBM
490	TCGA-06-2558	TCGA-06-2558-01A-01R-1849-01	TCGA-06-2558-01A-01D-1494-08	GBM
491	TCGA-06-2559	TCGA-06-2559-01A-01R-1849-01	TCGA-06-2559-01A-01D-1494-08	GBM
492	TCGA-06-2561	TCGA-06-2561-01A-02R-1849-01	TCGA-06-2561-01A-02D-1494-08	GBM
493	TCGA-06-2562	TCGA-06-2562-01A-01R-1849-01	TCGA-06-2562-01A-01D-1494-08	GBM
494	TCGA-06-2563	TCGA-06-2563-01A-01R-1849-01	TCGA-06-2563-01A-01D-1494-08	GBM
495	TCGA-06-2564	TCGA-06-2564-01A-01R-1849-01	TCGA-06-2564-01A-01D-1494-08	GBM
496	TCGA-06-2565	TCGA-06-2565-01A-01R-1849-01	TCGA-06-2565-01A-01D-1494-08	GBM
497	TCGA-06-2567	TCGA-06-2567-01A-01R-1849-01	TCGA-06-2567-01A-01D-1494-08	GBM
498	TCGA-06-2569	TCGA-06-2569-01A-01R-1849-01	TCGA-06-2569-01A-01D-1494-08	GBM
499	TCGA-06-2570	TCGA-06-2570-01A-01R-1849-01	TCGA-06-2570-01A-01D-1495-08	GBM
500	TCGA-06-5408	TCGA-06-5408-01A-01R-1849-01	TCGA-06-5408-01A-01D-1696-08	GBM
501	TCGA-06-5410	TCGA-06-5410-01A-01R-1849-01	TCGA-06-5410-01A-01D-1696-08	GBM
502	TCGA-06-5411	TCGA-06-5411-01A-01R-1849-01	TCGA-06-5411-01A-01D-1696-08	GBM
503	TCGA-06-5412	TCGA-06-5412-01A-01R-1849-01	TCGA-06-5412-01A-01D-1696-08	GBM
504	TCGA-06-5413	TCGA-06-5413-01A-01R-1849-01	TCGA-06-5413-01A-01D-1696-08	GBM
505	TCGA-06-5414	TCGA-06-5414-01A-01R-1849-01	TCGA-06-5414-01A-01D-1486-08	GBM
506	TCGA-06-5417	TCGA-06-5417-01A-01R-1849-01	TCGA-06-5417-01A-01D-1486-08	GBM
507	TCGA-06-5418	TCGA-06-5418-01A-01R-1849-01	TCGA-06-5418-01A-01D-1486-08	GBM
508	TCGA-06-5856	TCGA-06-5856-01A-01R-1849-01	TCGA-06-5856-01A-01D-1696-08	GBM
509	TCGA-06-5858	TCGA-06-5858-01A-01R-1849-01	TCGA-06-5858-01A-01D-1696-08	GBM
510	TCGA-06-5859	TCGA-06-5859-01A-01R-1849-01	TCGA-06-5859-01A-01D-1696-08	GBM
511	TCGA-08-0386	TCGA-08-0386-01A-01R-1849-01	TCGA-08-0386-01A-01D-1492-08	GBM
512	TCGA-12-0616	TCGA-12-0616-01A-01R-1849-01	TCGA-12-0616-01A-01D-1492-08	GBM
513	TCGA-12-0618	TCGA-12-0618-01A-01R-1849-01	TCGA-12-0618-01A-01D-1492-08	GBM
514	TCGA-12-0619	TCGA-12-0619-01A-01R-1849-01	TCGA-12-0619-01A-01D-1492-08	GBM
515	TCGA-12-0821	TCGA-12-0821-01A-01R-1849-01	TCGA-12-0821-01A-01D-1492-08	GBM
516	TCGA-12-1597	TCGA-12-1597-01B-01R-1849-01	TCGA-12-1597-01B-01D-1495-08	GBM
517	TCGA-12-3650	TCGA-12-3650-01A-01R-1849-01	TCGA-12-3650-01A-01D-1495-08	GBM
518	TCGA-12-3652	TCGA-12-3652-01A-01R-1849-01	TCGA-12-3652-01A-01D-1495-08	GBM
519	TCGA-12-3653	TCGA-12-3653-01A-01R-1849-01	TCGA-12-3653-01A-01D-1495-08	GBM
520	TCGA-12-5295	TCGA-12-5295-01A-01R-1849-01	TCGA-12-5295-01A-01D-1486-08	GBM
521	TCGA-12-5299	TCGA-12-5299-01A-02R-1849-01	TCGA-12-5299-01A-02D-1486-08	GBM
522	TCGA-14-0781	TCGA-14-0781-01B-01R-1849-01	TCGA-14-0781-01B-01D-1696-08	GBM
523	TCGA-14-0787	TCGA-14-0787-01A-01R-1849-01	TCGA-14-0787-01A-01D-1492-08	GBM
524	TCGA-14-0789	TCGA-14-0789-01A-01R-1849-01	TCGA-14-0789-01A-01D-1492-08	GBM
525	TCGA-14-0790	TCGA-14-0790-01B-01R-1849-01	TCGA-14-0790-01B-01D-1494-08	GBM
526	TCGA-14-0817	TCGA-14-0817-01A-01R-1849-01	TCGA-14-0817-01A-01D-1492-08	GBM
527	TCGA-14-0871	TCGA-14-0871-01A-01R-1849-01	TCGA-14-0871-01A-01D-1492-08	GBM
528	TCGA-14-1823	TCGA-14-1823-01A-01R-1849-01	TCGA-14-1823-01A-01D-1494-08	GBM
529	TCGA-14-1825	TCGA-14-1825-01A-01R-1850-01	TCGA-14-1825-01A-01D-1494-08	GBM
530	TCGA-14-1829	TCGA-14-1829-01A-01R-1850-01	TCGA-14-1829-01A-01D-1494-08	GBM
531	TCGA-14-2554	TCGA-14-2554-01A-01R-1850-01	TCGA-14-2554-01A-01D-1494-08	GBM
532	TCGA-15-0742	TCGA-15-0742-01A-01R-1850-01	TCGA-15-0742-01A-01D-1492-08	GBM
533	TCGA-16-0846	TCGA-16-0846-01A-01R-1850-01	TCGA-16-0846-01A-01D-1492-08	GBM
534	TCGA-16-1045	TCGA-16-1045-01B-01R-1850-01	TCGA-16-1045-01B-01D-1492-08	GBM
535	TCGA-19-1390	TCGA-19-1390-01A-01R-1850-01	TCGA-19-1390-01A-01D-1495-08	GBM
536	TCGA-19-1787	TCGA-19-1787-01B-01R-1850-01	TCGA-19-1787-01B-01D-1495-08	GBM
537	TCGA-19-2619	TCGA-19-2619-01A-01R-1850-01	TCGA-19-2619-01A-01D-1495-08	GBM
538	TCGA-19-2620	TCGA-19-2620-01A-01R-1850-01	TCGA-19-2620-01A-01D-1495-08	GBM
539	TCGA-19-2624	TCGA-19-2624-01A-01R-1850-01	TCGA-19-2624-01A-01D-1495-08	GBM
540	TCGA-19-2625	TCGA-19-2625-01A-01R-1850-01	TCGA-19-2625-01A-01D-1495-08	GBM
541	TCGA-19-2629	TCGA-19-2629-01A-01R-1850-01	TCGA-19-2629-01A-01D-1495-08	GBM
542	TCGA-19-5960	TCGA-19-5960-01A-11R-1850-01	TCGA-19-5960-01A-11D-1696-08	GBM
543	TCGA-26-1442	TCGA-26-1442-01A-01R-1850-01	TCGA-26-1442-01A-01D-1696-08	GBM
544	TCGA-26-5132	TCGA-26-5132-01A-01R-1850-01	TCGA-26-5132-01A-01D-1486-08	GBM
545	TCGA-26-5133	TCGA-26-5133-01A-01R-1850-01	TCGA-26-5133-01A-01D-1486-08	GBM
546	TCGA-26-5134	TCGA-26-5134-01A-01R-1850-01	TCGA-26-5134-01A-01D-1486-08	GBM
547	TCGA-26-5135	TCGA-26-5135-01A-01R-1850-01	TCGA-26-5135-01A-01D-1486-08	GBM
548	TCGA-26-5136	TCGA-26-5136-01B-01R-1850-01	TCGA-26-5136-01B-01D-1486-08	GBM
549	TCGA-26-5139	TCGA-26-5139-01A-01R-1850-01	TCGA-26-5139-01A-01D-1486-08	GBM
550	TCGA-27-1830	TCGA-27-1830-01A-01R-1850-01	TCGA-27-1830-01A-01D-1494-08	GBM
551	TCGA-27-1831	TCGA-27-1831-01A-01R-1850-01	TCGA-27-1831-01A-01D-1494-08	GBM
552	TCGA-27-1832	TCGA-27-1832-01A-01R-1850-01	TCGA-27-1832-01A-01D-1494-08	GBM
553	TCGA-27-1834	TCGA-27-1834-01A-01R-1850-01	TCGA-27-1834-01A-01D-1494-08	GBM
554	TCGA-27-1835	TCGA-27-1835-01A-01R-1850-01	TCGA-27-1835-01A-01D-1494-08	GBM
555	TCGA-27-1837	TCGA-27-1837-01A-01R-1850-01	TCGA-27-1837-01A-01D-1494-08	GBM
556	TCGA-27-2519	TCGA-27-2519-01A-01R-1850-01	TCGA-27-2519-01A-01D-1494-08	GBM
557	TCGA-27-2521	TCGA-27-2521-01A-01R-1850-01	TCGA-27-2521-01A-01D-1494-08	GBM
558	TCGA-27-2523	TCGA-27-2523-01A-01R-1850-01	TCGA-27-2523-01A-01D-1494-08	GBM
559	TCGA-27-2524	TCGA-27-2524-01A-01R-1850-01	TCGA-27-2524-01A-01D-1494-08	GBM
560	TCGA-27-2526	TCGA-27-2526-01A-01R-1850-01	TCGA-27-2526-01A-01D-1494-08	GBM
561	TCGA-27-2528	TCGA-27-2528-01A-01R-1850-01	TCGA-27-2528-01A-01D-1494-08	GBM
562	TCGA-28-1747	TCGA-28-1747-01C-01R-1850-01	TCGA-28-1747-01C-01D-1494-08	GBM
563	TCGA-28-1753	TCGA-28-1753-01A-01R-1850-01	TCGA-28-1753-01A-01D-1494-08	GBM
564	TCGA-28-2499	TCGA-28-2499-01A-01R-1850-01	TCGA-28-2499-01A-01D-1494-08	GBM
565	TCGA-28-2509	TCGA-28-2509-01A-01R-1850-01	TCGA-28-2509-01A-01D-1494-08	GBM
566	TCGA-28-2510	TCGA-28-2510-01A-01R-1850-01	TCGA-28-2510-01A-01D-1696-08	GBM
567	TCGA-28-2513	TCGA-28-2513-01A-01R-1850-01	TCGA-28-2513-01A-01D-1494-08	GBM
568	TCGA-28-2514	TCGA-28-2514-01A-02R-1850-01	TCGA-28-2514-01A-02D-1494-08	GBM
569	TCGA-28-5204	TCGA-28-5204-01A-01R-1850-01	TCGA-28-5204-01A-01D-1486-08	GBM
570	TCGA-28-5207	TCGA-28-5207-01A-01R-1850-01	TCGA-28-5207-01A-01D-1486-08	GBM
571	TCGA-28-5208	TCGA-28-5208-01A-01R-1850-01	TCGA-28-5208-01A-01D-1486-08	GBM
572	TCGA-28-5209	TCGA-28-5209-01A-01R-1850-01	TCGA-28-5209-01A-01D-1486-08	GBM
573	TCGA-28-5213	TCGA-28-5213-01A-01R-1850-01	TCGA-28-5213-01A-01D-1486-08	GBM
574	TCGA-28-5215	TCGA-28-5215-01A-01R-1850-01	TCGA-28-5215-01A-01D-1486-08	GBM
575	TCGA-28-5216	TCGA-28-5216-01A-01R-1850-01	TCGA-28-5216-01A-01D-1486-08	GBM
576	TCGA-28-5218	TCGA-28-5218-01A-01R-1850-01	TCGA-28-5218-01A-01D-1486-08	GBM
577	TCGA-28-5220	TCGA-28-5220-01A-01R-1850-01	TCGA-28-5220-01A-01D-1486-08	GBM
578	TCGA-32-1970	TCGA-32-1970-01A-01R-1850-01	TCGA-32-1970-01A-01D-1494-08	GBM
579	TCGA-32-1980	TCGA-32-1980-01A-01R-1850-01	TCGA-32-1980-01A-01D-1696-08	GBM
580	TCGA-32-1982	TCGA-32-1982-01A-01R-1850-01	TCGA-32-1982-01A-01D-1494-08	GBM
581	TCGA-32-2615	TCGA-32-2615-01A-01R-1850-01	TCGA-32-2615-01A-01D-1495-08	GBM
582	TCGA-32-2632	TCGA-32-2632-01A-01R-1850-01	TCGA-32-2632-01A-01D-1495-08	GBM
583	TCGA-32-2634	TCGA-32-2634-01A-01R-1850-01	TCGA-32-2634-01A-01D-1495-08	GBM
584	TCGA-32-2638	TCGA-32-2638-01A-01R-1850-01	TCGA-32-2638-01A-01D-1495-08	GBM
585	TCGA-32-4213	TCGA-32-4213-01A-01R-1850-01	TCGA-32-4213-01A-01D-1353-08	GBM
586	TCGA-32-5222	TCGA-32-5222-01A-01R-1850-01	TCGA-32-5222-01A-01D-1486-08	GBM
587	TCGA-41-2571	TCGA-41-2571-01A-01R-1850-01	TCGA-41-2571-01A-01D-1495-08	GBM
588	TCGA-41-2572	TCGA-41-2572-01A-01R-1850-01	TCGA-41-2572-01A-01D-1353-08	GBM
589	TCGA-41-3915	TCGA-41-3915-01A-01R-1850-01	TCGA-41-3915-01A-01D-1353-08	GBM
590	TCGA-41-4097	TCGA-41-4097-01A-01R-1850-01	TCGA-41-4097-01A-01D-1353-08	GBM
591	TCGA-41-5651	TCGA-41-5651-01A-01R-1850-01	TCGA-41-5651-01A-01D-1696-08	GBM
592	TCGA-76-4925	TCGA-76-4925-01A-01R-1850-01	TCGA-76-4925-01A-01D-1486-08	GBM
593	TCGA-76-4926	TCGA-76-4926-01B-01R-1850-01	TCGA-76-4926-01B-01D-1486-08	GBM
594	TCGA-76-4927	TCGA-76-4927-01A-01R-1850-01	TCGA-76-4927-01A-01D-1486-08	GBM
595	TCGA-76-4928	TCGA-76-4928-01B-01R-1850-01	TCGA-76-4928-01B-01D-1486-08	GBM
596	TCGA-76-4929	TCGA-76-4929-01A-01R-1850-01	TCGA-76-4929-01A-01D-1486-08	GBM
597	TCGA-76-4931	TCGA-76-4931-01A-01R-1850-01	TCGA-76-4931-01A-01D-1486-08	GBM
598	TCGA-76-4932	TCGA-76-4932-01A-01R-1850-01	TCGA-76-4932-01A-01D-1486-08	GBM
599	TCGA-04-1331	TCGA-04-1331-01A-01R-1569-13	TCGA-04-1331-01A-01W-0486-08	OV
600	TCGA-04-1341	TCGA-04-1341-01A-01R-1564-13	TCGA-04-1341-01A-01W-0486-08	OV
601	TCGA-04-1343	TCGA-04-1343-01A-01R-1564-13	TCGA-04-1343-01A-01W-0486-08	OV
602	TCGA-04-1356	TCGA-04-1356-01A-01R-1569-13	TCGA-04-1356-01A-01W-0492-08	OV
603	TCGA-04-1357	TCGA-04-1357-01A-01R-1565-13	TCGA-04-1357-01A-01W-0492-08	OV
604	TCGA-04-1361	TCGA-04-1361-01A-01R-1565-13	TCGA-04-1361-01A-01W-0492-08	OV
605	TCGA-04-1362	TCGA-04-1362-01A-01R-1565-13	TCGA-04-1362-01A-01W-0492-08	OV
606	TCGA-04-1542	TCGA-04-1542-01A-01R-1566-13	TCGA-04-1542-01A-01W-0553-09	OV
607	TCGA-04-1648	TCGA-04-1648-01A-01R-1567-13	TCGA-04-1648-01A-01W-0639-09	OV
608	TCGA-04-1651	TCGA-04-1651-01A-01R-1567-13	TCGA-04-1651-01A-01W-0639-09	OV
609	TCGA-04-1655	TCGA-04-1655-01A-01R-1566-13	TCGA-04-1655-01A-01W-0633-09	OV
610	TCGA-09-0369	TCGA-09-0369-01A-01R-1564-13	TCGA-09-0369-01A-01W-0371-08	OV
611	TCGA-09-1670	TCGA-09-1670-01A-01R-1566-13	TCGA-09-1670-01A-01W-0633-09	OV
612	TCGA-09-1673	TCGA-09-1673-01A-01R-1566-13	TCGA-09-1673-01A-01W-0633-09	OV
613	TCGA-09-2044	TCGA-09-2044-01B-01R-1568-13	TCGA-09-2044-01B-01D-0704-01	OV
614	TCGA-09-2045	TCGA-09-2045-01A-01R-1568-13	TCGA-09-2045-01A-01W-0799-08	OV
615	TCGA-09-2051	TCGA-09-2051-01A-01R-1568-13	TCGA-09-2051-01A-01W-0799-08	OV
616	TCGA-09-2053	TCGA-09-2053-01C-01R-1568-13	TCGA-09-2053-01C-01W-0722-08	OV
617	TCGA-10-0927	TCGA-10-0927-01A-02R-1564-13	TCGA-10-0927-01A-02W-0420-08	OV
618	TCGA-10-0928	TCGA-10-0928-01A-02R-1564-13	TCGA-10-0928-01A-02W-0420-08	OV
619	TCGA-10-0933	TCGA-10-0933-01A-01R-1569-13	TCGA-10-0933-01A-01W-0420-08	OV
620	TCGA-10-0937	TCGA-10-0937-01A-02R-1564-13	TCGA-10-0937-01A-02W-0420-08	OV
621	TCGA-13-0714	TCGA-13-0714-01A-01R-1564-13	TCGA-13-0714-01A-01W-0371-08	OV
622	TCGA-13-0726	TCGA-13-0726-01A-01R-1564-13	TCGA-13-0726-01A-01W-0371-08	OV
623	TCGA-13-0765	TCGA-13-0765-01A-01R-1564-13	TCGA-13-0765-01A-01W-0372-09	OV
624	TCGA-13-0768	TCGA-13-0768-01A-01R-1569-13	TCGA-13-0768-01A-01W-0371-08	OV
625	TCGA-13-0795	TCGA-13-0795-01A-01R-1564-13	TCGA-13-0795-01A-01W-0371-08	OV
626	TCGA-13-0800	TCGA-13-0800-01A-01R-1564-13	TCGA-13-0800-01A-01W-0371-08	OV
627	TCGA-13-0804	TCGA-13-0804-01A-01R-1564-13	TCGA-13-0804-01A-01W-0372-09	OV
628	TCGA-13-0884	TCGA-13-0884-01B-01R-1565-13	TCGA-13-0884-01B-01W-0494-09	OV
629	TCGA-13-0885	TCGA-13-0885-01A-02R-1569-13	TCGA-13-0885-01A-02W-0420-08	OV
630	TCGA-13-0886	TCGA-13-0886-01A-01R-1569-13	TCGA-13-0886-01A-01W-0420-08	OV
631	TCGA-13-0887	TCGA-13-0887-01A-01R-1564-13	TCGA-13-0887-01A-01W-0420-08	OV
632	TCGA-13-0891	TCGA-13-0891-01A-01R-1564-13	TCGA-13-0891-01A-01W-0420-08	OV
633	TCGA-13-0893	TCGA-13-0893-01B-01R-1565-13	TCGA-13-0893-01B-01W-0494-09	OV
634	TCGA-13-0897	TCGA-13-0897-01A-01R-1564-13	TCGA-13-0897-01A-01W-0420-08	OV
635	TCGA-13-0905	TCGA-13-0905-01B-01R-1565-13	TCGA-13-0905-01B-01W-0492-08	OV
636	TCGA-13-0911	TCGA-13-0911-01A-01R-1564-13	TCGA-13-0911-01A-01W-0420-08	OV
637	TCGA-13-0916	TCGA-13-0916-01A-01R-1564-13	TCGA-13-0916-01A-01W-0420-08	OV
638	TCGA-13-0920	TCGA-13-0920-01A-01R-1564-13	TCGA-13-0920-01A-01W-0420-08	OV
639	TCGA-13-0923	TCGA-13-0923-01A-01R-1564-13	TCGA-13-0923-01A-01W-0420-08	OV
640	TCGA-13-1403	TCGA-13-1403-01A-01R-1565-13	TCGA-13-1403-01A-01W-0492-08	OV
641	TCGA-13-1404	TCGA-13-1404-01A-01R-1565-13	TCGA-13-1404-01A-01W-0494-09	OV
642	TCGA-13-1405	TCGA-13-1405-01A-01R-1565-13	TCGA-13-1405-01A-01W-0494-09	OV
643	TCGA-13-1411	TCGA-13-1411-01A-01R-1565-13	TCGA-13-1411-01A-01W-0492-08	OV
644	TCGA-13-1477	TCGA-13-1477-01A-01R-1565-13	TCGA-13-1477-01A-01D-0472-01	OV
645	TCGA-13-1483	TCGA-13-1483-01A-01R-1565-13	TCGA-13-1483-01A-01W-0549-09	OV
646	TCGA-13-1487	TCGA-13-1487-01A-01R-1565-13	TCGA-13-1487-01A-01W-0545-08	OV
647	TCGA-13-1488	TCGA-13-1488-01A-01R-1565-13	TCGA-13-1488-01A-01W-0549-09	OV
648	TCGA-13-1489	TCGA-13-1489-01A-01R-1565-13	TCGA-13-1489-01A-01W-0549-09	OV
649	TCGA-13-1492	TCGA-13-1492-01A-01R-1565-13	TCGA-13-1492-01A-01W-0545-08	OV
650	TCGA-13-1495	TCGA-13-1495-01A-01R-1565-13	TCGA-13-1495-01A-01W-0545-08	OV
651	TCGA-13-1496	TCGA-13-1496-01A-01R-1565-13	TCGA-13-1496-01A-01W-0545-08	OV
652	TCGA-13-1497	TCGA-13-1497-01A-01R-1565-13	TCGA-13-1497-01A-01W-0549-09	OV
653	TCGA-13-1498	TCGA-13-1498-01A-01R-1565-13	TCGA-13-1498-01A-01W-0549-09	OV
654	TCGA-13-1499	TCGA-13-1499-01A-01R-1565-13	TCGA-13-1499-01A-01W-0549-09	OV
655	TCGA-13-1501	TCGA-13-1501-01A-01R-1565-13	TCGA-13-1501-01A-01W-0545-08	OV
656	TCGA-13-1505	TCGA-13-1505-01A-01R-1565-13	TCGA-13-1505-01A-01D-0472-01	OV
657	TCGA-13-1506	TCGA-13-1506-01A-01R-1565-13	TCGA-13-1506-01A-01W-0549-09	OV
658	TCGA-13-1507	TCGA-13-1507-01A-01R-1565-13	TCGA-13-1507-01A-01W-0549-09	OV
659	TCGA-13-1509	TCGA-13-1509-01A-01R-1565-13	TCGA-13-1509-01A-01W-0549-09	OV
660	TCGA-13-1510	TCGA-13-1510-01A-02R-1565-13	TCGA-13-1510-01A-02W-0545-08	OV
661	TCGA-13-1511	TCGA-13-1511-01A-01R-1565-13	TCGA-13-1511-01A-01W-0545-08	OV
662	TCGA-13-1512	TCGA-13-1512-01A-01R-1565-13	TCGA-13-1512-01A-01W-0545-08	OV
663	TCGA-13-2060	TCGA-13-2060-01A-01R-1568-13	TCGA-13-2060-01A-01W-0799-08	OV
664	TCGA-13-A5FT	TCGA-13-A5FT-01A-11R-A406-31	TCGA-13-A5FT-01A-11D-A403-09	OV
665	TCGA-20-0987	TCGA-20-0987-01A-02R-1564-13	TCGA-20-0987-01A-02W-0486-08	OV
666	TCGA-20-0991	TCGA-20-0991-01A-01R-1564-13	TCGA-20-0991-01A-03D-0428-01	OV
667	TCGA-20-1682	TCGA-20-1682-01A-01R-1564-13	TCGA-20-1682-01A-01W-0633-09	OV
668	TCGA-20-1683	TCGA-20-1683-01A-01R-1566-13	TCGA-20-1683-01A-01W-0633-09	OV
669	TCGA-20-1686	TCGA-20-1686-01A-01R-1566-13	TCGA-20-1686-01A-01W-0633-09	OV
670	TCGA-20-1687	TCGA-20-1687-01A-01R-1566-13	TCGA-20-1687-01A-01W-0633-09	OV
671	TCGA-23-1021	TCGA-23-1021-01B-01R-1564-13	TCGA-23-1021-01B-01W-0486-08	OV
672	TCGA-23-1022	TCGA-23-1022-01A-01R-1564-13	TCGA-23-1022-01A-02W-0486-08	OV
673	TCGA-23-1027	TCGA-23-1027-01A-02R-1564-13	TCGA-23-1027-01A-02W-0486-08	OV
674	TCGA-23-1029	TCGA-23-1029-01B-01R-1567-13	TCGA-23-1029-01B-01W-0639-09	OV
675	TCGA-23-1030	TCGA-23-1030-01A-02R-1564-13	TCGA-23-1030-01A-02W-0486-08	OV
676	TCGA-23-1110	TCGA-23-1110-01A-01R-1564-13	TCGA-23-1110-01A-01D-0428-01	OV
677	TCGA-23-1111	TCGA-23-1111-01A-01R-1567-13	TCGA-23-1111-01A-01W-0639-09	OV
678	TCGA-23-1113	TCGA-23-1113-01A-01R-1564-13	TCGA-23-1113-01A-01W-0486-08	OV
679	TCGA-23-1114	TCGA-23-1114-01B-01R-1566-13	TCGA-23-1114-01B-01W-0633-09	OV
680	TCGA-23-1116	TCGA-23-1116-01A-01R-1564-13	TCGA-23-1116-01A-01W-0486-08	OV
681	TCGA-23-1118	TCGA-23-1118-01A-01R-1564-13	TCGA-23-1118-01A-01W-0486-08	OV
682	TCGA-23-1122	TCGA-23-1122-01A-01R-1565-13	TCGA-23-1122-01A-01W-0486-08	OV
683	TCGA-23-1123	TCGA-23-1123-01A-01R-1565-13	TCGA-23-1123-01A-01W-0486-08	OV
684	TCGA-23-1809	TCGA-23-1809-01A-01R-1566-13	TCGA-23-1809-01A-01W-0633-09	OV
685	TCGA-23-2077	TCGA-23-2077-01A-01R-1568-13	TCGA-23-2077-01A-01W-0722-08	OV
686	TCGA-23-2078	TCGA-23-2078-01A-01R-1568-13	TCGA-23-2078-01A-01W-0722-08	OV
687	TCGA-23-2084	TCGA-23-2084-01A-02R-1568-13	TCGA-23-2084-01A-02W-0722-08	OV
688	TCGA-24-0970	TCGA-24-0970-01B-01R-1565-13	TCGA-24-0970-01B-01W-0486-08	OV
689	TCGA-24-0982	TCGA-24-0982-01A-01R-1565-13	TCGA-24-0982-01A-01W-0486-08	OV
690	TCGA-24-1103	TCGA-24-1103-01A-01R-1565-13	TCGA-24-1103-01A-01W-0488-09	OV
691	TCGA-24-1104	TCGA-24-1104-01A-01R-1565-13	TCGA-24-1104-01A-01W-0488-09	OV
692	TCGA-24-1413	TCGA-24-1413-01A-01R-1565-13	TCGA-24-1413-01A-01W-0494-09	OV
693	TCGA-24-1416	TCGA-24-1416-01A-01R-1565-13	TCGA-24-1416-01A-01W-0549-09	OV
694	TCGA-24-1417	TCGA-24-1417-01A-01R-1565-13	TCGA-24-1417-01A-01W-0549-09	OV
695	TCGA-24-1418	TCGA-24-1418-01A-01R-1565-13	TCGA-24-1418-01A-01W-0549-09	OV
696	TCGA-24-1419	TCGA-24-1419-01A-01R-1565-13	TCGA-24-1419-01A-01W-0545-08	OV
697	TCGA-24-1422	TCGA-24-1422-01A-01R-1565-13	TCGA-24-1422-01A-01W-0545-08	OV
698	TCGA-24-1423	TCGA-24-1423-01A-01R-1565-13	TCGA-24-1423-01A-01W-0545-08	OV
699	TCGA-24-1424	TCGA-24-1424-01A-01R-1565-13	TCGA-24-1424-01A-01W-0549-09	OV
700	TCGA-24-1425	TCGA-24-1425-01A-02R-1566-13	TCGA-24-1425-01A-02W-0553-09	OV
701	TCGA-24-1426	TCGA-24-1426-01A-01R-1565-13	TCGA-24-1426-01A-01W-0549-09	OV
702	TCGA-24-1427	TCGA-24-1427-01A-01R-1565-13	TCGA-24-1427-01A-01W-0549-09	OV
703	TCGA-24-1430	TCGA-24-1430-01A-01R-1566-13	TCGA-24-1430-01A-01W-0545-08	OV
704	TCGA-24-1431	TCGA-24-1431-01A-01R-1566-13	TCGA-24-1431-01A-01D-0472-01	OV
705	TCGA-24-1434	TCGA-24-1434-01A-01R-1566-13	TCGA-24-1434-01A-01W-0545-08	OV
706	TCGA-24-1435	TCGA-24-1435-01A-01R-1566-13	TCGA-24-1435-01A-01W-0549-09	OV
707	TCGA-24-1464	TCGA-24-1464-01A-01R-1566-13	TCGA-24-1464-01A-01W-0549-09	OV
708	TCGA-24-1467	TCGA-24-1467-01A-01R-1566-13	TCGA-24-1467-01A-01W-0545-08	OV
709	TCGA-24-1469	TCGA-24-1469-01A-01R-1566-13	TCGA-24-1469-01A-01W-0553-09	OV
710	TCGA-24-1470	TCGA-24-1470-01A-01R-1566-13	TCGA-24-1470-01A-01W-0553-09	OV
711	TCGA-24-1471	TCGA-24-1471-01A-01R-1566-13	TCGA-24-1471-01A-01W-0551-08	OV
712	TCGA-24-1474	TCGA-24-1474-01A-01R-1566-13	TCGA-24-1474-01A-01W-0551-08	OV
713	TCGA-24-1550	TCGA-24-1550-01A-01R-1566-13	TCGA-24-1550-01A-01W-0551-08	OV
714	TCGA-24-1551	TCGA-24-1551-01A-01R-1566-13	TCGA-24-1551-01A-01W-0551-08	OV
715	TCGA-24-1552	TCGA-24-1552-01A-01R-1566-13	TCGA-24-1552-01A-01W-0551-08	OV
716	TCGA-24-1562	TCGA-24-1562-01A-01R-1566-13	TCGA-24-1562-01A-01W-0553-09	OV
717	TCGA-24-1565	TCGA-24-1565-01A-01R-1566-13	TCGA-24-1565-01A-01W-0551-08	OV
718	TCGA-24-1603	TCGA-24-1603-01A-01R-1566-13	TCGA-24-1603-01A-01W-0551-08	OV
719	TCGA-24-1616	TCGA-24-1616-01A-01R-1566-13	TCGA-24-1616-01A-01W-0553-09	OV
720	TCGA-24-1842	TCGA-24-1842-01A-01R-1567-13	TCGA-24-1842-01A-01W-0639-09	OV
721	TCGA-24-1843	TCGA-24-1843-01A-01R-1567-13	TCGA-24-1843-01A-01W-0639-09	OV
722	TCGA-24-1844	TCGA-24-1844-01A-01R-1567-13	TCGA-24-1844-01A-01W-0639-09	OV
723	TCGA-24-1845	TCGA-24-1845-01A-01R-1567-13	TCGA-24-1845-01A-01W-0639-09	OV
724	TCGA-24-1846	TCGA-24-1846-01A-01R-1567-13	TCGA-24-1846-01A-01W-0639-09	OV
725	TCGA-24-1847	TCGA-24-1847-01A-01R-1566-13	TCGA-24-1847-01A-01W-0633-09	OV
726	TCGA-24-1850	TCGA-24-1850-01A-01R-1567-13	TCGA-24-1850-01A-01W-0639-09	OV
727	TCGA-24-2024	TCGA-24-2024-01A-02R-1568-13	TCGA-24-2024-01A-02W-0722-08	OV
728	TCGA-24-2033	TCGA-24-2033-01A-01R-1568-13	TCGA-24-2033-01A-01W-0722-08	OV
729	TCGA-24-2035	TCGA-24-2035-01A-01R-1568-13	TCGA-24-2035-01A-01W-0722-08	OV
730	TCGA-24-2036	TCGA-24-2036-01A-01R-1568-13	TCGA-24-2036-01A-01W-0722-08	OV
731	TCGA-24-2038	TCGA-24-2038-01A-01R-1568-13	TCGA-24-2038-01A-01W-0722-08	OV
732	TCGA-24-2254	TCGA-24-2254-01A-01R-1568-13	TCGA-24-2254-01A-01W-0722-08	OV
733	TCGA-24-2261	TCGA-24-2261-01A-01R-1568-13	TCGA-24-2261-01A-01W-0722-08	OV
734	TCGA-24-2267	TCGA-24-2267-01A-01R-1568-13	TCGA-24-2267-01A-01W-0799-08	OV
735	TCGA-24-2271	TCGA-24-2271-01A-01R-1568-13	TCGA-24-2271-01A-01W-0799-08	OV
736	TCGA-24-2280	TCGA-24-2280-01A-01R-1568-13	TCGA-24-2280-01A-01W-0799-08	OV
737	TCGA-24-2281	TCGA-24-2281-01A-01R-1568-13	TCGA-24-2281-01A-01W-0799-08	OV
738	TCGA-24-2288	TCGA-24-2288-01A-01R-1568-13	TCGA-24-2288-01A-01W-0799-08	OV
739	TCGA-24-2289	TCGA-24-2289-01A-01R-1568-13	TCGA-24-2289-01A-01W-0799-08	OV
740	TCGA-24-2290	TCGA-24-2290-01A-01R-1568-13	TCGA-24-2290-01A-01W-0799-08	OV
741	TCGA-24-2293	TCGA-24-2293-01A-01R-1568-13	TCGA-24-2293-01A-01W-0799-08	OV
742	TCGA-24-2298	TCGA-24-2298-01A-01R-1569-13	TCGA-24-2298-01A-01W-0799-08	OV
743	TCGA-25-1312	TCGA-25-1312-01A-01R-1565-13	TCGA-25-1312-01A-01W-0492-08	OV
744	TCGA-25-1313	TCGA-25-1313-01A-01R-1565-13	TCGA-25-1313-01A-01W-0492-08	OV
745	TCGA-25-1315	TCGA-25-1315-01A-01R-1565-13	TCGA-25-1315-01A-01W-0494-09	OV
746	TCGA-25-1316	TCGA-25-1316-01A-01R-1565-13	TCGA-25-1316-01A-01W-0494-09	OV
747	TCGA-25-1319	TCGA-25-1319-01A-01R-1565-13	TCGA-25-1319-01A-01D-0452-01	OV
748	TCGA-25-1320	TCGA-25-1320-01A-01R-1565-13	TCGA-25-1320-01A-01W-0492-08	OV
749	TCGA-25-1323	TCGA-25-1323-01A-01R-1565-13	TCGA-25-1323-01A-01W-0494-09	OV
750	TCGA-25-1326	TCGA-25-1326-01A-01R-1565-13	TCGA-25-1326-01A-01W-0492-08	OV
751	TCGA-25-1328	TCGA-25-1328-01A-01R-1565-13	TCGA-25-1328-01A-01W-0492-08	OV
752	TCGA-25-1329	TCGA-25-1329-01A-01R-1565-13	TCGA-25-1329-01A-01W-0492-08	OV
753	TCGA-25-2042	TCGA-25-2042-01A-01R-1568-13	TCGA-25-2042-01A-01W-0799-08	OV
754	TCGA-25-2391	TCGA-25-2391-01A-01R-1569-13	TCGA-25-2391-01A-01W-0799-08	OV
755	TCGA-25-2392	TCGA-25-2392-01A-01R-1569-13	TCGA-25-2392-01A-01W-0799-08	OV
756	TCGA-25-2393	TCGA-25-2393-01A-01R-1569-13	TCGA-25-2393-01A-01W-0799-08	OV
757	TCGA-25-2396	TCGA-25-2396-01A-01R-1569-13	TCGA-25-2396-01A-01W-0799-08	OV
758	TCGA-25-2398	TCGA-25-2398-01A-01R-1569-13	TCGA-25-2398-01A-01D-0704-01	OV
759	TCGA-25-2399	TCGA-25-2399-01A-01R-1569-13	TCGA-25-2399-01A-01W-0799-08	OV
760	TCGA-25-2400	TCGA-25-2400-01A-01R-1569-13	TCGA-25-2400-01A-01W-0799-08	OV
761	TCGA-25-2401	TCGA-25-2401-01A-01R-1569-13	TCGA-25-2401-01A-01W-0799-08	OV
762	TCGA-25-2404	TCGA-25-2404-01A-01R-1569-13	TCGA-25-2404-01A-01W-0799-08	OV
763	TCGA-25-2409	TCGA-25-2409-01A-01R-1569-13	TCGA-25-2409-01A-01W-0799-08	OV
764	TCGA-29-1688	TCGA-29-1688-01A-01R-1566-13	TCGA-29-1688-01A-01W-0633-09	OV
765	TCGA-29-1691	TCGA-29-1691-01A-01R-1566-13	TCGA-29-1691-01A-01W-0633-09	OV
766	TCGA-29-1693	TCGA-29-1693-01A-01R-1567-13	TCGA-29-1693-01A-01W-0633-09	OV
767	TCGA-29-1694	TCGA-29-1694-01A-01R-1567-13	TCGA-29-1694-01A-01W-0633-09	OV
768	TCGA-29-1695	TCGA-29-1695-01A-01R-1567-13	TCGA-29-1695-01A-01W-0633-09	OV
769	TCGA-29-1696	TCGA-29-1696-01A-01R-1567-13	TCGA-29-1696-01A-01W-0633-09	OV
770	TCGA-29-1697	TCGA-29-1697-01A-01R-1567-13	TCGA-29-1697-01A-01W-0633-09	OV
771	TCGA-29-1701	TCGA-29-1701-01A-01R-1567-13	TCGA-29-1701-01A-01W-0633-09	OV
772	TCGA-29-1703	TCGA-29-1703-01A-01R-1567-13	TCGA-29-1703-01A-01W-0633-09	OV
773	TCGA-29-1705	TCGA-29-1705-01A-01R-1567-13	TCGA-29-1705-01A-01W-0633-09	OV
774	TCGA-29-1710	TCGA-29-1710-01A-02R-1567-13	TCGA-29-1710-01A-02W-0633-09	OV
775	TCGA-29-1711	TCGA-29-1711-01A-01R-1567-13	TCGA-29-1711-01A-01W-0633-09	OV
776	TCGA-29-1761	TCGA-29-1761-01A-01R-1567-13	TCGA-29-1761-01A-01W-0633-09	OV
777	TCGA-29-1762	TCGA-29-1762-01A-01R-1567-13	TCGA-29-1762-01A-01W-0633-09	OV
778	TCGA-29-1763	TCGA-29-1763-01A-02R-1567-13	TCGA-29-1763-01A-02W-0633-09	OV
779	TCGA-29-1766	TCGA-29-1766-01A-01R-1567-13	TCGA-29-1766-01A-01W-0633-09	OV
780	TCGA-29-1768	TCGA-29-1768-01A-01R-1567-13	TCGA-29-1768-01A-01W-0633-09	OV
781	TCGA-29-1769	TCGA-29-1769-01A-01R-1567-13	TCGA-29-1769-01A-01W-0639-09	OV
782	TCGA-29-1770	TCGA-29-1770-01A-01R-1567-13	TCGA-29-1770-01A-01W-0633-09	OV
783	TCGA-29-1774	TCGA-29-1774-01A-01R-1567-13	TCGA-29-1774-01A-01W-0639-09	OV
784	TCGA-29-1776	TCGA-29-1776-01A-01R-1567-13	TCGA-29-1776-01A-01W-0639-09	OV
785	TCGA-29-1777	TCGA-29-1777-01A-01R-1567-13	TCGA-29-1777-01A-01W-0639-09	OV
786	TCGA-29-1778	TCGA-29-1778-01A-01R-1567-13	TCGA-29-1778-01A-01W-0639-09	OV
787	TCGA-29-1781	TCGA-29-1781-01A-01R-1567-13	TCGA-29-1781-01A-01W-0633-09	OV
788	TCGA-29-1783	TCGA-29-1783-01A-01R-1567-13	TCGA-29-1783-01A-01W-0633-09	OV
789	TCGA-29-1784	TCGA-29-1784-01A-02R-1567-13	TCGA-29-1784-01A-02W-0633-09	OV
790	TCGA-29-1785	TCGA-29-1785-01A-01R-1567-13	TCGA-29-1785-01A-01W-0633-09	OV
791	TCGA-29-2427	TCGA-29-2427-01A-01R-1569-13	TCGA-29-2427-01A-01W-0799-08	OV
792	TCGA-29-A5NZ	TCGA-29-A5NZ-01A-11R-A406-31	TCGA-29-A5NZ-01A-11D-A403-09	OV
793	TCGA-30-1714	TCGA-30-1714-01A-02R-1567-13	TCGA-30-1714-01A-02W-0633-09	OV
794	TCGA-30-1718	TCGA-30-1718-01A-01R-1567-13	TCGA-30-1718-01A-01W-0633-09	OV
795	TCGA-30-1853	TCGA-30-1853-01A-02R-1567-13	TCGA-30-1853-01A-02W-0699-08	OV
796	TCGA-30-1857	TCGA-30-1857-01A-02R-1569-13	TCGA-30-1857-01A-02W-0639-09	OV
797	TCGA-30-1862	TCGA-30-1862-01A-02R-1568-13	TCGA-30-1862-01A-02W-0699-08	OV
798	TCGA-30-1891	TCGA-30-1891-01A-01R-1568-13	TCGA-30-1891-01A-01W-0699-08	OV
799	TCGA-31-1953	TCGA-31-1953-01A-01R-1568-13	TCGA-31-1953-01A-01W-0699-08	OV
800	TCGA-31-1959	TCGA-31-1959-01A-01R-1568-13	TCGA-31-1959-01A-01W-0699-08	OV
801	TCGA-57-1586	TCGA-57-1586-01A-02R-1567-13	TCGA-57-1586-01A-02W-0633-09	OV
802	TCGA-57-1993	TCGA-57-1993-01A-01R-1568-13	TCGA-57-1993-01A-01W-0699-08	OV
803	TCGA-57-1994	TCGA-57-1994-01A-01R-1568-13	TCGA-57-1994-01A-01W-0894-08	OV
804	TCGA-59-2348	TCGA-59-2348-01A-01R-1569-13	TCGA-59-2348-01A-01W-0799-08	OV
805	TCGA-59-2350	TCGA-59-2350-01A-01R-1569-13	TCGA-59-2350-01A-01W-0799-08	OV
806	TCGA-59-2351	TCGA-59-2351-01A-01R-1569-13	TCGA-59-2351-01A-01W-0799-08	OV
807	TCGA-59-2352	TCGA-59-2352-01A-01R-1569-13	TCGA-59-2352-01A-01W-0799-08	OV
808	TCGA-59-2354	TCGA-59-2354-01A-01R-1569-13	TCGA-59-2354-01A-01W-0799-08	OV
809	TCGA-59-2355	TCGA-59-2355-01A-01R-1569-13	TCGA-59-2355-01A-01W-0799-08	OV
810	TCGA-59-2363	TCGA-59-2363-01A-01R-1569-13	TCGA-59-2363-01A-01W-0799-08	OV
811	TCGA-59-A5PD	TCGA-59-A5PD-01A-11R-A406-31	TCGA-59-A5PD-01A-11D-A403-09	OV
812	TCGA-5X-AA5U	TCGA-5X-AA5U-01A-11R-A406-31	TCGA-5X-AA5U-01A-11D-A403-09	OV
813	TCGA-61-1725	TCGA-61-1725-01A-01R-1567-13	TCGA-61-1725-01A-01W-0639-09	OV
814	TCGA-61-1733	TCGA-61-1733-01A-01R-1567-13	TCGA-61-1733-01A-01W-0639-09	OV
815	TCGA-61-1736	TCGA-61-1736-01B-01R-1568-13	TCGA-61-1736-01B-01W-0722-08	OV
816	TCGA-61-1737	TCGA-61-1737-01A-01R-1567-13	TCGA-61-1737-01A-01W-0639-09	OV
817	TCGA-61-1738	TCGA-61-1738-01A-01R-1567-13	TCGA-61-1738-01A-01W-0639-09	OV
818	TCGA-61-1741	TCGA-61-1741-01A-02R-1567-13	TCGA-61-1741-01A-02W-0639-09	OV
819	TCGA-61-1900	TCGA-61-1900-01A-01R-1567-13	TCGA-61-1900-01A-01W-0639-09	OV
820	TCGA-61-1907	TCGA-61-1907-01A-01R-1567-13	TCGA-61-1907-01A-01W-0639-09	OV
821	TCGA-61-1910	TCGA-61-1910-01A-01R-1567-13	TCGA-61-1910-01A-01W-0639-09	OV
822	TCGA-61-1911	TCGA-61-1911-01A-01R-1567-13	TCGA-61-1911-01A-01W-0639-09	OV
823	TCGA-61-1914	TCGA-61-1914-01A-01R-1567-13	TCGA-61-1914-01A-01W-0639-09	OV
824	TCGA-61-1919	TCGA-61-1919-01A-01R-1568-13	TCGA-61-1919-01A-01W-0699-08	OV
825	TCGA-61-1995	TCGA-61-1995-01A-01R-1568-13	TCGA-61-1995-01A-01W-0722-08	OV
826	TCGA-61-1998	TCGA-61-1998-01A-01R-1568-13	TCGA-61-1998-01A-01W-0722-08	OV
827	TCGA-61-2000	TCGA-61-2000-01A-01R-1568-13	TCGA-61-2000-01A-01W-0722-08	OV
828	TCGA-61-2002	TCGA-61-2002-01A-01R-1568-13	TCGA-61-2002-01A-01W-0722-08	OV
829	TCGA-61-2003	TCGA-61-2003-01A-01R-1568-13	TCGA-61-2003-01A-01W-0722-08	OV
830	TCGA-61-2008	TCGA-61-2008-01A-02R-1568-13	TCGA-61-2008-01A-02W-0722-08	OV
831	TCGA-61-2009	TCGA-61-2009-01A-01R-1568-13	TCGA-61-2009-01A-01W-0722-08	OV
832	TCGA-61-2012	TCGA-61-2012-01A-01R-1568-13	TCGA-61-2012-01A-01W-0722-08	OV
833	TCGA-61-2088	TCGA-61-2088-01A-01R-1568-13	TCGA-61-2088-01A-01W-0722-08	OV
834	TCGA-61-2092	TCGA-61-2092-01A-01R-1568-13	TCGA-61-2092-01A-01W-0722-08	OV
835	TCGA-61-2101	TCGA-61-2101-01A-01R-1568-13	TCGA-61-2101-01A-01W-0722-08	OV
836	TCGA-61-2102	TCGA-61-2102-01A-01R-1568-13	TCGA-61-2102-01A-01W-0722-08	OV
837	TCGA-61-2104	TCGA-61-2104-01A-01R-1568-13	TCGA-61-2104-01A-01W-0722-08	OV
838	TCGA-61-2109	TCGA-61-2109-01A-01R-1568-13	TCGA-61-2109-01A-01W-0722-08	OV
839	TCGA-61-2110	TCGA-61-2110-01A-01R-1568-13	TCGA-61-2110-01A-01W-0722-08	OV
840	TCGA-61-2111	TCGA-61-2111-01A-01R-1568-13	TCGA-61-2111-01A-01W-0722-08	OV
841	TCGA-61-2113	TCGA-61-2113-01A-01R-1568-13	TCGA-61-2113-01A-01W-0722-08	OV
842	TCGA-OY-A56Q	TCGA-OY-A56Q-01A-11R-A406-31	TCGA-OY-A56Q-01A-11D-A403-09	OV
843	TCGA-VG-A8LO	TCGA-VG-A8LO-01A-11R-A406-31	TCGA-VG-A8LO-01A-11D-A403-09	OV
844	TCGA-WR-A838	TCGA-WR-A838-01A-12R-A406-31	TCGA-WR-A838-01A-12D-A403-09	OV
845	TCGA-05-4244	TCGA-05-4244-01A-01R-1107-07	TCGA-05-4244-01A-01D-1105-08	LUAD
846	TCGA-05-4249	TCGA-05-4249-01A-01R-1107-07	TCGA-05-4249-01A-01D-1105-08	LUAD
847	TCGA-05-4384	TCGA-05-4384-01A-01R-1755-07	TCGA-05-4384-01A-01D-1753-08	LUAD
848	TCGA-05-4389	TCGA-05-4389-01A-01R-1206-07	TCGA-05-4389-01A-01D-1265-08	LUAD
849	TCGA-05-4390	TCGA-05-4390-01A-02R-1755-07	TCGA-05-4390-01A-02D-1753-08	LUAD
850	TCGA-05-4395	TCGA-05-4395-01A-01R-1206-07	TCGA-05-4395-01A-01D-1265-08	LUAD
851	TCGA-05-4396	TCGA-05-4396-01A-21R-1858-07	TCGA-05-4396-01A-21D-1855-08	LUAD
852	TCGA-05-4398	TCGA-05-4398-01A-01R-1206-07	TCGA-05-4398-01A-01D-1265-08	LUAD
853	TCGA-05-4402	TCGA-05-4402-01A-01R-1206-07	TCGA-05-4402-01A-01D-1265-08	LUAD
854	TCGA-05-4403	TCGA-05-4403-01A-01R-1206-07	TCGA-05-4403-01A-01D-1265-08	LUAD
855	TCGA-05-4405	TCGA-05-4405-01A-21R-1858-07	TCGA-05-4405-01A-21D-1855-08	LUAD
856	TCGA-05-4415	TCGA-05-4415-01A-22R-1858-07	TCGA-05-4415-01A-22D-1855-08	LUAD
857	TCGA-05-4417	TCGA-05-4417-01A-22R-1858-07	TCGA-05-4417-01A-22D-1855-08	LUAD
858	TCGA-05-4418	TCGA-05-4418-01A-01R-1206-07	TCGA-05-4418-01A-01D-1265-08	LUAD
859	TCGA-05-4420	TCGA-05-4420-01A-01R-1206-07	TCGA-05-4420-01A-01D-1265-08	LUAD
860	TCGA-05-4422	TCGA-05-4422-01A-01R-1206-07	TCGA-05-4422-01A-01D-1265-08	LUAD
861	TCGA-05-4424	TCGA-05-4424-01A-22R-1858-07	TCGA-05-4424-01A-22D-1855-08	LUAD
862	TCGA-05-4425	TCGA-05-4425-01A-01R-1755-07	TCGA-05-4425-01A-01D-1753-08	LUAD
863	TCGA-05-4426	TCGA-05-4426-01A-01R-1206-07	TCGA-05-4426-01A-01D-1265-08	LUAD
864	TCGA-05-4430	TCGA-05-4430-01A-02R-1206-07	TCGA-05-4430-01A-02D-1265-08	LUAD
865	TCGA-05-4432	TCGA-05-4432-01A-01R-1206-07	TCGA-05-4432-01A-01D-1265-08	LUAD
866	TCGA-05-4433	TCGA-05-4433-01A-22R-1858-07	TCGA-05-4433-01A-22D-1855-08	LUAD
867	TCGA-05-5420	TCGA-05-5420-01A-01R-1628-07	TCGA-05-5420-01A-01D-1625-08	LUAD
868	TCGA-05-5423	TCGA-05-5423-01A-01R-1628-07	TCGA-05-5423-01A-01D-1625-08	LUAD
869	TCGA-05-5425	TCGA-05-5425-01A-02R-1628-07	TCGA-05-5425-01A-02D-1625-08	LUAD
870	TCGA-05-5428	TCGA-05-5428-01A-01R-1628-07	TCGA-05-5428-01A-01D-1625-08	LUAD
871	TCGA-05-5429	TCGA-05-5429-01A-01R-1628-07	TCGA-05-5429-01A-01D-1625-08	LUAD
872	TCGA-05-5715	TCGA-05-5715-01A-01R-1628-07	TCGA-05-5715-01A-01D-1625-08	LUAD
873	TCGA-35-3615	TCGA-35-3615-01A-01R-0946-07	TCGA-35-3615-01A-01D-1040-01	LUAD
874	TCGA-38-4626	TCGA-38-4626-01A-01R-1206-07	TCGA-38-4626-01A-01D-1553-08	LUAD
875	TCGA-38-4627	TCGA-38-4627-01A-01R-1206-07	TCGA-38-4627-01A-01D-1553-08	LUAD
876	TCGA-38-4628	TCGA-38-4628-01A-01R-1206-07	TCGA-38-4628-01A-01D-1265-08	LUAD
877	TCGA-38-4631	TCGA-38-4631-01A-01R-1755-07	TCGA-38-4631-01A-01D-1753-08	LUAD
878	TCGA-38-4632	TCGA-38-4632-01A-01R-1755-07	TCGA-38-4632-01A-01D-1753-08	LUAD
879	TCGA-38-6178	TCGA-38-6178-01A-11R-1755-07	TCGA-38-6178-01A-11D-1753-08	LUAD
880	TCGA-38-7271	TCGA-38-7271-01A-11R-2039-07	TCGA-38-7271-01A-11D-2036-08	LUAD
881	TCGA-38-A44F	TCGA-38-A44F-01A-11R-A24H-07	TCGA-38-A44F-01A-11D-A24D-08	LUAD
882	TCGA-44-2655	TCGA-44-2655-01A-01R-0946-07	TCGA-44-2655-01A-01D-1553-08	LUAD
883	TCGA-44-2657	TCGA-44-2657-01A-01R-1107-07	TCGA-44-2657-01A-01D-1105-08	LUAD
884	TCGA-44-2659	TCGA-44-2659-01A-01R-0946-07	TCGA-44-2659-01A-01D-0969-08	LUAD
885	TCGA-44-2661	TCGA-44-2661-01A-01R-1107-07	TCGA-44-2661-01A-01D-1105-08	LUAD
886	TCGA-44-2662	TCGA-44-2662-01A-01R-A278-07	TCGA-44-2662-01A-01D-A271-08	LUAD
887	TCGA-44-2665	TCGA-44-2665-01A-01R-0946-07	TCGA-44-2665-01A-01D-A271-08	LUAD
888	TCGA-44-2666	TCGA-44-2666-01A-01R-A278-07	TCGA-44-2666-01A-41D-A27T-08	LUAD
889	TCGA-44-3396	TCGA-44-3396-01A-01R-1206-07	TCGA-44-3396-01A-01D-1553-08	LUAD
890	TCGA-44-3917	TCGA-44-3917-01A-01R-A278-07	TCGA-44-3917-01A-01D-A271-08	LUAD
891	TCGA-44-3919	TCGA-44-3919-01A-02R-1107-07	TCGA-44-3919-01A-02D-1458-08	LUAD
892	TCGA-44-4112	TCGA-44-4112-01A-01R-1107-07	TCGA-44-4112-01A-31D-A27T-08	LUAD
893	TCGA-44-5645	TCGA-44-5645-01A-01R-A278-07	TCGA-44-5645-01A-51D-A27T-08	LUAD
894	TCGA-44-6145	TCGA-44-6145-01A-11R-1755-07	TCGA-44-6145-01A-11D-1753-08	LUAD
895	TCGA-44-6146	TCGA-44-6146-01A-11R-A278-07	TCGA-44-6146-01A-31D-A27T-08	LUAD
896	TCGA-44-6147	TCGA-44-6147-01A-11R-A278-07	TCGA-44-6147-01A-31D-A27T-08	LUAD
897	TCGA-44-6148	TCGA-44-6148-01A-11R-1755-07	TCGA-44-6148-01A-11D-1753-08	LUAD
898	TCGA-44-6774	TCGA-44-6774-01A-21R-1858-07	TCGA-44-6774-01A-21D-1855-08	LUAD
899	TCGA-44-6775	TCGA-44-6775-01A-11R-A278-07	TCGA-44-6775-01A-31D-A27T-08	LUAD
900	TCGA-44-6776	TCGA-44-6776-01A-11R-1858-07	TCGA-44-6776-01A-11D-1855-08	LUAD
901	TCGA-44-6777	TCGA-44-6777-01A-11R-1858-07	TCGA-44-6777-01A-11D-1855-08	LUAD
902	TCGA-44-6779	TCGA-44-6779-01A-11R-1858-07	TCGA-44-6779-01A-11D-1855-08	LUAD
903	TCGA-44-7659	TCGA-44-7659-01A-11R-2066-07	TCGA-44-7659-01A-11D-2063-08	LUAD
904	TCGA-44-7662	TCGA-44-7662-01A-11R-2066-07	TCGA-44-7662-01A-11D-2063-08	LUAD
905	TCGA-44-7671	TCGA-44-7671-01A-11R-2066-07	TCGA-44-7671-01A-11D-2063-08	LUAD
906	TCGA-44-7672	TCGA-44-7672-01A-11R-2066-07	TCGA-44-7672-01A-11D-2063-08	LUAD
907	TCGA-44-8117	TCGA-44-8117-01A-11R-2241-07	TCGA-44-8117-01A-11D-2238-08	LUAD
908	TCGA-44-8119	TCGA-44-8119-01A-11R-2241-07	TCGA-44-8119-01A-11D-2238-08	LUAD
909	TCGA-44-8120	TCGA-44-8120-01A-11R-2241-07	TCGA-44-8120-01A-11D-2238-08	LUAD
910	TCGA-44-A479	TCGA-44-A479-01A-31R-A24H-07	TCGA-44-A479-01A-31D-A24D-08	LUAD
911	TCGA-44-A47A	TCGA-44-A47A-01A-21R-A24H-07	TCGA-44-A47A-01A-21D-A24D-08	LUAD
912	TCGA-44-A47B	TCGA-44-A47B-01A-11R-A24H-07	TCGA-44-A47B-01A-11D-A24D-08	LUAD
913	TCGA-44-A47G	TCGA-44-A47G-01A-21R-A24H-07	TCGA-44-A47G-01A-21D-A24D-08	LUAD
914	TCGA-44-A4SS	TCGA-44-A4SS-01A-11R-A24X-07	TCGA-44-A4SS-01A-11D-A24P-08	LUAD
915	TCGA-44-A4SU	TCGA-44-A4SU-01A-11R-A24X-07	TCGA-44-A4SU-01A-11D-A24P-08	LUAD
916	TCGA-49-4486	TCGA-49-4486-01A-01R-1206-07	TCGA-49-4486-01A-01D-1265-08	LUAD
917	TCGA-49-4487	TCGA-49-4487-01A-21R-1858-07	TCGA-49-4487-01A-21D-1855-08	LUAD
918	TCGA-49-4488	TCGA-49-4488-01A-01R-1755-07	TCGA-49-4488-01A-01D-1753-08	LUAD
919	TCGA-49-4490	TCGA-49-4490-01A-21R-1858-07	TCGA-49-4490-01A-21D-1855-08	LUAD
920	TCGA-49-4494	TCGA-49-4494-01A-01R-1206-07	TCGA-49-4494-01A-01D-1265-08	LUAD
921	TCGA-49-4501	TCGA-49-4501-01A-01R-1206-07	TCGA-49-4501-01A-01D-1265-08	LUAD
922	TCGA-49-4505	TCGA-49-4505-01A-01R-1206-07	TCGA-49-4505-01A-01D-1931-08	LUAD
923	TCGA-49-4506	TCGA-49-4506-01A-01R-1206-07	TCGA-49-4506-01A-01D-1265-08	LUAD
924	TCGA-49-4507	TCGA-49-4507-01A-01R-1206-07	TCGA-49-4507-01A-01D-1265-08	LUAD
925	TCGA-49-4510	TCGA-49-4510-01A-01R-1206-07	TCGA-49-4510-01A-01D-1265-08	LUAD
926	TCGA-49-4512	TCGA-49-4512-01A-21R-1858-07	TCGA-49-4512-01A-21D-1855-08	LUAD
927	TCGA-49-4514	TCGA-49-4514-01A-21R-1858-07	TCGA-49-4514-01A-21D-1855-08	LUAD
928	TCGA-49-6742	TCGA-49-6742-01A-11R-1858-07	TCGA-49-6742-01A-11D-1855-08	LUAD
929	TCGA-49-6744	TCGA-49-6744-01A-11R-1858-07	TCGA-49-6744-01A-11D-1855-08	LUAD
930	TCGA-49-6745	TCGA-49-6745-01A-11R-1858-07	TCGA-49-6745-01A-11D-1855-08	LUAD
931	TCGA-49-6761	TCGA-49-6761-01A-31R-1949-07	TCGA-49-6761-01A-31D-1945-08	LUAD
932	TCGA-49-6767	TCGA-49-6767-01A-11R-1858-07	TCGA-49-6767-01A-11D-1855-08	LUAD
933	TCGA-49-AAQV	TCGA-49-AAQV-01A-11R-A39D-07	TCGA-49-AAQV-01A-11D-A397-08	LUAD
934	TCGA-49-AAR0	TCGA-49-AAR0-01A-21R-A39D-07	TCGA-49-AAR0-01A-21D-A397-08	LUAD
935	TCGA-49-AAR2	TCGA-49-AAR2-01A-11R-A39D-07	TCGA-49-AAR2-01A-11D-A397-08	LUAD
936	TCGA-49-AAR3	TCGA-49-AAR3-01A-11R-A41B-07	TCGA-49-AAR3-01A-11D-A410-08	LUAD
937	TCGA-49-AAR4	TCGA-49-AAR4-01A-12R-A41B-07	TCGA-49-AAR4-01A-12D-A410-08	LUAD
938	TCGA-49-AAR9	TCGA-49-AAR9-01A-21R-A41B-07	TCGA-49-AAR9-01A-21D-A410-08	LUAD
939	TCGA-49-AARN	TCGA-49-AARN-01A-21R-A41B-07	TCGA-49-AARN-01A-21D-A410-08	LUAD
940	TCGA-49-AARO	TCGA-49-AARO-01A-12R-A41B-07	TCGA-49-AARO-01A-12D-A410-08	LUAD
941	TCGA-49-AARQ	TCGA-49-AARQ-01A-11R-A41B-07	TCGA-49-AARQ-01A-11D-A410-08	LUAD
942	TCGA-4B-A93V	TCGA-4B-A93V-01A-11R-A39D-07	TCGA-4B-A93V-01A-11D-A397-08	LUAD
943	TCGA-50-5044	TCGA-50-5044-01A-21R-1858-07	TCGA-50-5044-01A-21D-1855-08	LUAD
944	TCGA-50-5045	TCGA-50-5045-01A-01R-1628-07	TCGA-50-5045-01A-01D-1625-08	LUAD
945	TCGA-50-5049	TCGA-50-5049-01A-01R-1628-07	TCGA-50-5049-01A-01D-1625-08	LUAD
946	TCGA-50-5051	TCGA-50-5051-01A-21R-1858-07	TCGA-50-5051-01A-21D-1855-08	LUAD
947	TCGA-50-5055	TCGA-50-5055-01A-01R-1628-07	TCGA-50-5055-01A-01D-1625-08	LUAD
948	TCGA-50-5068	TCGA-50-5068-01A-01R-1628-07	TCGA-50-5068-01A-01D-1625-08	LUAD
949	TCGA-50-5072	TCGA-50-5072-01A-21R-1858-07	TCGA-50-5072-01A-21D-1855-08	LUAD
950	TCGA-50-5931	TCGA-50-5931-01A-11R-1755-07	TCGA-50-5931-01A-11D-1753-08	LUAD
951	TCGA-50-5932	TCGA-50-5932-01A-11R-1755-07	TCGA-50-5932-01A-11D-1753-08	LUAD
952	TCGA-50-5933	TCGA-50-5933-01A-11R-1755-07	TCGA-50-5933-01A-11D-1753-08	LUAD
953	TCGA-50-5935	TCGA-50-5935-01A-11R-1755-07	TCGA-50-5935-01A-11D-1753-08	LUAD
954	TCGA-50-5936	TCGA-50-5936-01A-11R-1628-07	TCGA-50-5936-01A-11D-1625-08	LUAD
955	TCGA-50-5939	TCGA-50-5939-01A-11R-1628-07	TCGA-50-5939-01A-11D-1625-08	LUAD
956	TCGA-50-5941	TCGA-50-5941-01A-11R-1755-07	TCGA-50-5941-01A-11D-1753-08	LUAD
957	TCGA-50-5942	TCGA-50-5942-01A-21R-1755-07	TCGA-50-5942-01A-21D-1753-08	LUAD
958	TCGA-50-5944	TCGA-50-5944-01A-11R-1755-07	TCGA-50-5944-01A-11D-1753-08	LUAD
959	TCGA-50-6593	TCGA-50-6593-01A-11R-1755-07	TCGA-50-6593-01A-11D-1753-08	LUAD
960	TCGA-50-6595	TCGA-50-6595-01A-12R-1858-07	TCGA-50-6595-01A-12D-1855-08	LUAD
961	TCGA-50-6597	TCGA-50-6597-01A-11R-1858-07	TCGA-50-6597-01A-11D-1855-08	LUAD
962	TCGA-50-6673	TCGA-50-6673-01A-11R-1949-07	TCGA-50-6673-01A-11D-1945-08	LUAD
963	TCGA-50-7109	TCGA-50-7109-01A-11R-2039-07	TCGA-50-7109-01A-11D-2036-08	LUAD
964	TCGA-50-8457	TCGA-50-8457-01A-11R-2326-07	TCGA-50-8457-01A-11D-2323-08	LUAD
965	TCGA-50-8459	TCGA-50-8459-01A-11R-2326-07	TCGA-50-8459-01A-11D-2323-08	LUAD
966	TCGA-50-8460	TCGA-50-8460-01A-11R-2326-07	TCGA-50-8460-01A-11D-2323-08	LUAD
967	TCGA-53-7626	TCGA-53-7626-01A-12R-2066-07	TCGA-53-7626-01A-12D-2063-08	LUAD
968	TCGA-53-7813	TCGA-53-7813-01A-11R-2170-07	TCGA-53-7813-01A-11D-2167-08	LUAD
969	TCGA-53-A4EZ	TCGA-53-A4EZ-01A-12R-A24X-07	TCGA-53-A4EZ-01A-12D-A24P-08	LUAD
970	TCGA-55-1592	TCGA-55-1592-01A-01R-0946-07	TCGA-55-1592-01A-01D-0969-08	LUAD
971	TCGA-55-1594	TCGA-55-1594-01A-01R-0946-07	TCGA-55-1594-01A-01D-1040-01	LUAD
972	TCGA-55-1596	TCGA-55-1596-01A-01R-0946-07	TCGA-55-1596-01A-01D-1040-01	LUAD
973	TCGA-55-6543	TCGA-55-6543-01A-11R-1755-07	TCGA-55-6543-01A-11D-1753-08	LUAD
974	TCGA-55-6642	TCGA-55-6642-01A-11R-1858-07	TCGA-55-6642-01A-11D-1855-08	LUAD
975	TCGA-55-6712	TCGA-55-6712-01A-11R-1858-07	TCGA-55-6712-01A-11D-1855-08	LUAD
976	TCGA-55-6970	TCGA-55-6970-01A-11R-1949-07	TCGA-55-6970-01A-11D-1945-08	LUAD
977	TCGA-55-6971	TCGA-55-6971-01A-11R-1949-07	TCGA-55-6971-01A-11D-1945-08	LUAD
978	TCGA-55-6972	TCGA-55-6972-01A-11R-1949-07	TCGA-55-6972-01A-11D-1945-08	LUAD
979	TCGA-55-6975	TCGA-55-6975-01A-11R-1949-07	TCGA-55-6975-01A-11D-1945-08	LUAD
980	TCGA-55-6978	TCGA-55-6978-01A-11R-1949-07	TCGA-55-6978-01A-11D-1945-08	LUAD
981	TCGA-55-6979	TCGA-55-6979-01A-11R-1949-07	TCGA-55-6979-01A-11D-1945-08	LUAD
982	TCGA-55-6980	TCGA-55-6980-01A-11R-1949-07	TCGA-55-6980-01A-11D-1945-08	LUAD
983	TCGA-55-6981	TCGA-55-6981-01A-11R-1949-07	TCGA-55-6981-01A-11D-1945-08	LUAD
984	TCGA-55-6982	TCGA-55-6982-01A-11R-1949-07	TCGA-55-6982-01A-11D-1945-08	LUAD
985	TCGA-55-6983	TCGA-55-6983-01A-11R-1949-07	TCGA-55-6983-01A-11D-1945-08	LUAD
986	TCGA-55-6984	TCGA-55-6984-01A-11R-1949-07	TCGA-55-6984-01A-11D-1945-08	LUAD
987	TCGA-55-6985	TCGA-55-6985-01A-11R-1949-07	TCGA-55-6985-01A-11D-1945-08	LUAD
988	TCGA-55-6986	TCGA-55-6986-01A-11R-1949-07	TCGA-55-6986-01A-11D-1945-08	LUAD
989	TCGA-55-7227	TCGA-55-7227-01A-11R-2039-07	TCGA-55-7227-01A-11D-2036-08	LUAD
990	TCGA-55-7281	TCGA-55-7281-01A-11R-2039-07	TCGA-55-7281-01A-11D-2036-08	LUAD
991	TCGA-55-7283	TCGA-55-7283-01A-11R-2039-07	TCGA-55-7283-01A-11D-2036-08	LUAD
992	TCGA-55-7284	TCGA-55-7284-01B-11R-2241-07	TCGA-55-7284-01B-11D-2238-08	LUAD
993	TCGA-55-7573	TCGA-55-7573-01A-11R-2039-07	TCGA-55-7573-01A-11D-2036-08	LUAD
994	TCGA-55-7574	TCGA-55-7574-01A-11R-2039-07	TCGA-55-7574-01A-11D-2036-08	LUAD
995	TCGA-55-7576	TCGA-55-7576-01A-11R-2066-07	TCGA-55-7576-01A-11D-2063-08	LUAD
996	TCGA-55-7724	TCGA-55-7724-01A-11R-2170-07	TCGA-55-7724-01A-11D-2167-08	LUAD
997	TCGA-55-7725	TCGA-55-7725-01A-11R-2170-07	TCGA-55-7725-01A-11D-2167-08	LUAD
998	TCGA-55-7726	TCGA-55-7726-01A-11R-2170-07	TCGA-55-7726-01A-11D-2167-08	LUAD
999	TCGA-55-7727	TCGA-55-7727-01A-11R-2170-07	TCGA-55-7727-01A-11D-2167-08	LUAD
1000	TCGA-55-7728	TCGA-55-7728-01A-11R-2187-07	TCGA-55-7728-01A-11D-2184-08	LUAD
1001	TCGA-55-7815	TCGA-55-7815-01A-11R-2170-07	TCGA-55-7815-01A-11D-2167-08	LUAD
1002	TCGA-55-7816	TCGA-55-7816-01A-11R-2170-07	TCGA-55-7816-01A-11D-2167-08	LUAD
1003	TCGA-55-7903	TCGA-55-7903-01A-11R-2170-07	TCGA-55-7903-01A-11D-2167-08	LUAD
1004	TCGA-55-7911	TCGA-55-7911-01A-11R-2170-07	TCGA-55-7911-01A-11D-2167-08	LUAD
1005	TCGA-55-7913	TCGA-55-7913-01B-11R-2241-07	TCGA-55-7913-01B-11D-2238-08	LUAD
1006	TCGA-55-7914	TCGA-55-7914-01A-11R-2170-07	TCGA-55-7914-01A-11D-2167-08	LUAD
1007	TCGA-55-8085	TCGA-55-8085-01A-11R-2241-07	TCGA-55-8085-01A-11D-2238-08	LUAD
1008	TCGA-55-8087	TCGA-55-8087-01A-11R-2241-07	TCGA-55-8087-01A-11D-2238-08	LUAD
1009	TCGA-55-8090	TCGA-55-8090-01A-11R-2241-07	TCGA-55-8090-01A-11D-2238-08	LUAD
1010	TCGA-55-8091	TCGA-55-8091-01A-11R-2241-07	TCGA-55-8091-01A-11D-2238-08	LUAD
1011	TCGA-55-8092	TCGA-55-8092-01A-11R-2241-07	TCGA-55-8092-01A-11D-2238-08	LUAD
1012	TCGA-55-8094	TCGA-55-8094-01A-11R-2241-07	TCGA-55-8094-01A-11D-2238-08	LUAD
1013	TCGA-55-8096	TCGA-55-8096-01A-11R-2241-07	TCGA-55-8096-01A-11D-2238-08	LUAD
1014	TCGA-55-8097	TCGA-55-8097-01A-11R-2241-07	TCGA-55-8097-01A-11D-2238-08	LUAD
1015	TCGA-55-8203	TCGA-55-8203-01A-11R-2241-07	TCGA-55-8203-01A-11D-2238-08	LUAD
1016	TCGA-55-8204	TCGA-55-8204-01A-11R-2241-07	TCGA-55-8204-01A-11D-2238-08	LUAD
1017	TCGA-55-8205	TCGA-55-8205-01A-11R-2241-07	TCGA-55-8205-01A-11D-2238-08	LUAD
1018	TCGA-55-8206	TCGA-55-8206-01A-11R-2241-07	TCGA-55-8206-01A-11D-2238-08	LUAD
1019	TCGA-55-8207	TCGA-55-8207-01A-11R-2241-07	TCGA-55-8207-01A-11D-2238-08	LUAD
1020	TCGA-55-8208	TCGA-55-8208-01A-11R-2241-07	TCGA-55-8208-01A-11D-2238-08	LUAD
1021	TCGA-55-8299	TCGA-55-8299-01A-11R-2287-07	TCGA-55-8299-01A-11D-2284-08	LUAD
1022	TCGA-55-8301	TCGA-55-8301-01A-11R-2287-07	TCGA-55-8301-01A-11D-2284-08	LUAD
1023	TCGA-55-8302	TCGA-55-8302-01A-11R-2326-07	TCGA-55-8302-01A-11D-2323-08	LUAD
1024	TCGA-55-8505	TCGA-55-8505-01A-11R-2403-07	TCGA-55-8505-01A-11D-2393-08	LUAD
1025	TCGA-55-8508	TCGA-55-8508-01A-11R-2403-07	TCGA-55-8508-01A-11D-2393-08	LUAD
1026	TCGA-55-8510	TCGA-55-8510-01A-11R-2403-07	TCGA-55-8510-01A-11D-2393-08	LUAD
1027	TCGA-55-8511	TCGA-55-8511-01A-11R-2403-07	TCGA-55-8511-01A-11D-2393-08	LUAD
1028	TCGA-55-8512	TCGA-55-8512-01A-11R-2403-07	TCGA-55-8512-01A-11D-2393-08	LUAD
1029	TCGA-55-8514	TCGA-55-8514-01A-11R-2403-07	TCGA-55-8514-01A-11D-2393-08	LUAD
1030	TCGA-55-8614	TCGA-55-8614-01A-11R-2403-07	TCGA-55-8614-01A-11D-2393-08	LUAD
1031	TCGA-55-8615	TCGA-55-8615-01A-11R-2403-07	TCGA-55-8615-01A-11D-2393-08	LUAD
1032	TCGA-55-8616	TCGA-55-8616-01A-11R-2403-07	TCGA-55-8616-01A-11D-2393-08	LUAD
1033	TCGA-55-8619	TCGA-55-8619-01A-11R-2403-07	TCGA-55-8619-01A-11D-2393-08	LUAD
1034	TCGA-55-8620	TCGA-55-8620-01A-11R-2403-07	TCGA-55-8620-01A-11D-2393-08	LUAD
1035	TCGA-55-8621	TCGA-55-8621-01A-11R-2403-07	TCGA-55-8621-01A-11D-2393-08	LUAD
1036	TCGA-55-A48X	TCGA-55-A48X-01A-11R-A24H-07	TCGA-55-A48X-01A-11D-A24D-08	LUAD
1037	TCGA-55-A48Y	TCGA-55-A48Y-01A-11R-A24H-07	TCGA-55-A48Y-01A-11D-A24D-08	LUAD
1038	TCGA-55-A48Z	TCGA-55-A48Z-01A-12R-A24X-07	TCGA-55-A48Z-01A-12D-A24P-08	LUAD
1039	TCGA-55-A491	TCGA-55-A491-01A-11R-A24H-07	TCGA-55-A491-01A-11D-A24D-08	LUAD
1040	TCGA-55-A492	TCGA-55-A492-01A-11R-A24H-07	TCGA-55-A492-01A-11D-A24D-08	LUAD
1041	TCGA-55-A493	TCGA-55-A493-01A-11R-A24H-07	TCGA-55-A493-01A-11D-A24D-08	LUAD
1042	TCGA-55-A494	TCGA-55-A494-01A-11R-A24X-07	TCGA-55-A494-01A-11D-A24P-08	LUAD
1043	TCGA-55-A4DF	TCGA-55-A4DF-01A-11R-A24H-07	TCGA-55-A4DF-01A-11D-A24D-08	LUAD
1044	TCGA-55-A4DG	TCGA-55-A4DG-01A-11R-A24H-07	TCGA-55-A4DG-01A-11D-A24D-08	LUAD
1045	TCGA-55-A57B	TCGA-55-A57B-01A-12R-A39D-07	TCGA-55-A57B-01A-12D-A397-08	LUAD
1046	TCGA-62-8394	TCGA-62-8394-01A-11R-2326-07	TCGA-62-8394-01A-11D-2323-08	LUAD
1047	TCGA-62-8395	TCGA-62-8395-01A-11R-2326-07	TCGA-62-8395-01A-11D-2323-08	LUAD
1048	TCGA-62-8397	TCGA-62-8397-01A-11R-2326-07	TCGA-62-8397-01A-11D-2323-08	LUAD
1049	TCGA-62-8398	TCGA-62-8398-01A-11R-2326-07	TCGA-62-8398-01A-11D-2323-08	LUAD
1050	TCGA-62-8399	TCGA-62-8399-01A-21R-2326-07	TCGA-62-8399-01A-21D-2323-08	LUAD
1051	TCGA-62-8402	TCGA-62-8402-01A-11R-2326-07	TCGA-62-8402-01A-11D-2323-08	LUAD
1052	TCGA-62-A46P	TCGA-62-A46P-01A-11R-A24H-07	TCGA-62-A46P-01A-11D-A24D-08	LUAD
1053	TCGA-62-A46R	TCGA-62-A46R-01A-11R-A24H-07	TCGA-62-A46R-01A-11D-A24D-08	LUAD
1054	TCGA-62-A46S	TCGA-62-A46S-01A-11R-A24H-07	TCGA-62-A46S-01A-11D-A24D-08	LUAD
1055	TCGA-62-A46V	TCGA-62-A46V-01A-11R-A24H-07	TCGA-62-A46V-01A-11D-A24D-08	LUAD
1056	TCGA-62-A46Y	TCGA-62-A46Y-01A-11R-A24H-07	TCGA-62-A46Y-01A-11D-A24D-08	LUAD
1057	TCGA-62-A470	TCGA-62-A470-01A-11R-A24H-07	TCGA-62-A470-01A-11D-A24D-08	LUAD
1058	TCGA-62-A471	TCGA-62-A471-01A-12R-A24H-07	TCGA-62-A471-01A-12D-A24D-08	LUAD
1059	TCGA-62-A472	TCGA-62-A472-01A-11R-A24H-07	TCGA-62-A472-01A-11D-A24D-08	LUAD
1060	TCGA-64-1676	TCGA-64-1676-01A-01R-0946-07	TCGA-64-1676-01A-01D-0969-08	LUAD
1061	TCGA-64-1679	TCGA-64-1679-01A-21R-2066-07	TCGA-64-1679-01A-21D-2063-08	LUAD
1062	TCGA-64-1680	TCGA-64-1680-01A-02R-0946-07	TCGA-64-1680-01A-02D-0969-08	LUAD
1063	TCGA-64-1681	TCGA-64-1681-01A-11R-2066-07	TCGA-64-1681-01A-11D-2063-08	LUAD
1064	TCGA-64-5774	TCGA-64-5774-01A-01R-1628-07	TCGA-64-5774-01A-01D-1625-08	LUAD
1065	TCGA-64-5775	TCGA-64-5775-01A-01R-1628-07	TCGA-64-5775-01A-01D-1625-08	LUAD
1066	TCGA-64-5778	TCGA-64-5778-01A-01R-1628-07	TCGA-64-5778-01A-01D-1625-08	LUAD
1067	TCGA-67-3770	TCGA-67-3770-01A-01R-0946-07	TCGA-67-3770-01A-01D-0969-08	LUAD
1068	TCGA-67-3773	TCGA-67-3773-01A-01R-0946-07	TCGA-67-3773-01A-01D-1040-01	LUAD
1069	TCGA-67-3774	TCGA-67-3774-01A-01R-0946-07	TCGA-67-3774-01A-01D-1040-01	LUAD
1070	TCGA-67-4679	TCGA-67-4679-01B-01R-1755-07	TCGA-67-4679-01B-01D-1753-08	LUAD
1071	TCGA-67-6215	TCGA-67-6215-01A-11R-1755-07	TCGA-67-6215-01A-11D-1753-08	LUAD
1072	TCGA-67-6216	TCGA-67-6216-01A-11R-1755-07	TCGA-67-6216-01A-11D-1753-08	LUAD
1073	TCGA-67-6217	TCGA-67-6217-01A-11R-1755-07	TCGA-67-6217-01A-11D-1753-08	LUAD
1074	TCGA-69-7760	TCGA-69-7760-01A-11R-2170-07	TCGA-69-7760-01A-11D-2167-08	LUAD
1075	TCGA-69-7761	TCGA-69-7761-01A-11R-2170-07	TCGA-69-7761-01A-11D-2167-08	LUAD
1076	TCGA-69-7763	TCGA-69-7763-01A-11R-2170-07	TCGA-69-7763-01A-11D-2167-08	LUAD
1077	TCGA-69-7764	TCGA-69-7764-01A-11R-2170-07	TCGA-69-7764-01A-11D-2167-08	LUAD
1078	TCGA-69-7765	TCGA-69-7765-01A-11R-2170-07	TCGA-69-7765-01A-11D-2167-08	LUAD
1079	TCGA-69-7980	TCGA-69-7980-01A-11R-2187-07	TCGA-69-7980-01A-11D-2184-08	LUAD
1080	TCGA-69-8253	TCGA-69-8253-01A-11R-2287-07	TCGA-69-8253-01A-11D-2284-08	LUAD
1081	TCGA-69-8254	TCGA-69-8254-01A-11R-2287-07	TCGA-69-8254-01A-11D-2284-08	LUAD
1082	TCGA-69-8255	TCGA-69-8255-01A-11R-2287-07	TCGA-69-8255-01A-11D-2284-08	LUAD
1083	TCGA-69-A59K	TCGA-69-A59K-01A-11R-A262-07	TCGA-69-A59K-01A-11D-A25L-08	LUAD
1084	TCGA-71-6725	TCGA-71-6725-01A-11R-1858-07	TCGA-71-6725-01A-11D-1855-08	LUAD
1085	TCGA-71-8520	TCGA-71-8520-01A-11R-2403-07	TCGA-71-8520-01A-11D-2393-08	LUAD
1086	TCGA-73-4658	TCGA-73-4658-01A-01R-1755-07	TCGA-73-4658-01A-01D-1753-08	LUAD
1087	TCGA-73-4659	TCGA-73-4659-01A-01R-1206-07	TCGA-73-4659-01A-01D-1265-08	LUAD
1088	TCGA-73-4662	TCGA-73-4662-01A-01R-1206-07	TCGA-73-4662-01A-01D-1265-08	LUAD
1089	TCGA-73-4666	TCGA-73-4666-01A-01R-1206-07	TCGA-73-4666-01A-01D-1265-08	LUAD
1090	TCGA-73-4668	TCGA-73-4668-01A-01R-1206-07	TCGA-73-4668-01A-01D-1265-08	LUAD
1091	TCGA-73-4670	TCGA-73-4670-01A-01R-1206-07	TCGA-73-4670-01A-01D-1265-08	LUAD
1092	TCGA-73-4675	TCGA-73-4675-01A-01R-1206-07	TCGA-73-4675-01A-01D-1265-08	LUAD
1093	TCGA-73-4676	TCGA-73-4676-01A-01R-1755-07	TCGA-73-4676-01A-01D-1753-08	LUAD
1094	TCGA-73-4677	TCGA-73-4677-01A-01R-1206-07	TCGA-73-4677-01A-01D-1265-08	LUAD
1095	TCGA-73-7498	TCGA-73-7498-01A-12R-2187-07	TCGA-73-7498-01A-12D-2184-08	LUAD
1096	TCGA-73-7499	TCGA-73-7499-01A-11R-2187-07	TCGA-73-7499-01A-11D-2184-08	LUAD
1097	TCGA-75-5122	TCGA-75-5122-01A-01R-1755-07	TCGA-75-5122-01A-01D-1753-08	LUAD
1098	TCGA-75-5126	TCGA-75-5126-01A-01R-1755-07	TCGA-75-5126-01A-01D-1753-08	LUAD
1099	TCGA-75-5146	TCGA-75-5146-01A-01R-1628-07	TCGA-75-5146-01A-01D-1625-08	LUAD
1100	TCGA-75-5147	TCGA-75-5147-01A-01R-1628-07	TCGA-75-5147-01A-01D-1625-08	LUAD
1101	TCGA-75-6203	TCGA-75-6203-01A-11R-1755-07	TCGA-75-6203-01A-11D-1753-08	LUAD
1102	TCGA-75-6205	TCGA-75-6205-01A-11R-1755-07	TCGA-75-6205-01A-11D-1753-08	LUAD
1103	TCGA-75-6206	TCGA-75-6206-01A-11R-1755-07	TCGA-75-6206-01A-11D-1753-08	LUAD
1104	TCGA-75-6207	TCGA-75-6207-01A-11R-1755-07	TCGA-75-6207-01A-11D-1753-08	LUAD
1105	TCGA-75-6211	TCGA-75-6211-01A-11R-1755-07	TCGA-75-6211-01A-11D-1753-08	LUAD
1106	TCGA-75-6212	TCGA-75-6212-01A-11R-1755-07	TCGA-75-6212-01A-11D-1753-08	LUAD
1107	TCGA-75-6214	TCGA-75-6214-01A-41R-1949-07	TCGA-75-6214-01A-41D-1945-08	LUAD
1108	TCGA-75-7025	TCGA-75-7025-01A-12R-1949-07	TCGA-75-7025-01A-12D-1945-08	LUAD
1109	TCGA-75-7027	TCGA-75-7027-01A-11R-1949-07	TCGA-75-7027-01A-11D-1945-08	LUAD
1110	TCGA-75-7030	TCGA-75-7030-01A-11R-1949-07	TCGA-75-7030-01A-11D-1945-08	LUAD
1111	TCGA-75-7031	TCGA-75-7031-01A-11R-1949-07	TCGA-75-7031-01A-11D-1945-08	LUAD
1112	TCGA-78-7145	TCGA-78-7145-01A-11R-2039-07	TCGA-78-7145-01A-11D-2036-08	LUAD
1113	TCGA-78-7147	TCGA-78-7147-01A-11R-2039-07	TCGA-78-7147-01A-11D-2036-08	LUAD
1114	TCGA-78-7148	TCGA-78-7148-01A-11R-2039-07	TCGA-78-7148-01A-11D-2036-08	LUAD
1115	TCGA-78-7149	TCGA-78-7149-01A-11R-2039-07	TCGA-78-7149-01A-11D-2036-08	LUAD
1116	TCGA-78-7150	TCGA-78-7150-01A-21R-2039-07	TCGA-78-7150-01A-21D-2036-08	LUAD
1117	TCGA-78-7152	TCGA-78-7152-01A-11R-2039-07	TCGA-78-7152-01A-11D-2036-08	LUAD
1118	TCGA-78-7153	TCGA-78-7153-01A-11R-2039-07	TCGA-78-7153-01A-11D-2036-08	LUAD
1119	TCGA-78-7154	TCGA-78-7154-01A-11R-2039-07	TCGA-78-7154-01A-11D-2036-08	LUAD
1120	TCGA-78-7156	TCGA-78-7156-01A-11R-2039-07	TCGA-78-7156-01A-11D-2036-08	LUAD
1121	TCGA-78-7158	TCGA-78-7158-01A-11R-2039-07	TCGA-78-7158-01A-11D-2036-08	LUAD
1122	TCGA-78-7159	TCGA-78-7159-01A-11R-2039-07	TCGA-78-7159-01A-11D-2036-08	LUAD
1123	TCGA-78-7160	TCGA-78-7160-01A-11R-2039-07	TCGA-78-7160-01A-11D-2036-08	LUAD
1124	TCGA-78-7161	TCGA-78-7161-01A-11R-2039-07	TCGA-78-7161-01A-11D-2036-08	LUAD
1125	TCGA-78-7162	TCGA-78-7162-01A-21R-2066-07	TCGA-78-7162-01A-21D-2063-08	LUAD
1126	TCGA-78-7163	TCGA-78-7163-01A-12R-2066-07	TCGA-78-7163-01A-12D-2063-08	LUAD
1127	TCGA-78-7166	TCGA-78-7166-01A-12R-2066-07	TCGA-78-7166-01A-12D-2063-08	LUAD
1128	TCGA-78-7167	TCGA-78-7167-01A-11R-2066-07	TCGA-78-7167-01A-11D-2063-08	LUAD
1129	TCGA-78-7535	TCGA-78-7535-01A-11R-2066-07	TCGA-78-7535-01A-11D-2063-08	LUAD
1130	TCGA-78-7536	TCGA-78-7536-01A-11R-2066-07	TCGA-78-7536-01A-11D-2063-08	LUAD
1131	TCGA-78-7537	TCGA-78-7537-01A-11R-2066-07	TCGA-78-7537-01A-11D-2063-08	LUAD
1132	TCGA-78-7539	TCGA-78-7539-01A-11R-2066-07	TCGA-78-7539-01A-11D-2063-08	LUAD
1133	TCGA-78-7540	TCGA-78-7540-01A-11R-2066-07	TCGA-78-7540-01A-11D-2063-08	LUAD
1134	TCGA-78-7542	TCGA-78-7542-01A-21R-2066-07	TCGA-78-7542-01A-21D-2063-08	LUAD
1135	TCGA-78-7633	TCGA-78-7633-01A-11R-2066-07	TCGA-78-7633-01A-11D-2063-08	LUAD
1136	TCGA-78-8640	TCGA-78-8640-01A-11R-2403-07	TCGA-78-8640-01A-11D-2393-08	LUAD
1137	TCGA-78-8648	TCGA-78-8648-01A-11R-2403-07	TCGA-78-8648-01A-11D-2393-08	LUAD
1138	TCGA-78-8655	TCGA-78-8655-01A-11R-2403-07	TCGA-78-8655-01A-11D-2393-08	LUAD
1139	TCGA-78-8660	TCGA-78-8660-01A-11R-2403-07	TCGA-78-8660-01A-11D-2393-08	LUAD
1140	TCGA-80-5607	TCGA-80-5607-01A-31R-1949-07	TCGA-80-5607-01A-31D-1945-08	LUAD
1141	TCGA-80-5608	TCGA-80-5608-01A-31R-1949-07	TCGA-80-5608-01A-31D-1945-08	LUAD
1142	TCGA-83-5908	TCGA-83-5908-01A-21R-2287-07	TCGA-83-5908-01A-21D-2284-08	LUAD
1143	TCGA-86-6562	TCGA-86-6562-01A-11R-1755-07	TCGA-86-6562-01A-11D-1753-08	LUAD
1144	TCGA-86-7713	TCGA-86-7713-01A-11R-2066-07	TCGA-86-7713-01A-11D-2063-08	LUAD
1145	TCGA-86-7714	TCGA-86-7714-01A-12R-2170-07	TCGA-86-7714-01A-12D-2167-08	LUAD
1146	TCGA-86-8054	TCGA-86-8054-01A-11R-2241-07	TCGA-86-8054-01A-11D-2238-08	LUAD
1147	TCGA-86-8055	TCGA-86-8055-01A-11R-2241-07	TCGA-86-8055-01A-11D-2238-08	LUAD
1148	TCGA-86-8056	TCGA-86-8056-01A-11R-2241-07	TCGA-86-8056-01A-11D-2238-08	LUAD
1149	TCGA-86-8074	TCGA-86-8074-01A-11R-2241-07	TCGA-86-8074-01A-11D-2238-08	LUAD
1150	TCGA-86-8075	TCGA-86-8075-01A-11R-2241-07	TCGA-86-8075-01A-11D-2238-08	LUAD
1151	TCGA-86-8076	TCGA-86-8076-01A-31R-2241-07	TCGA-86-8076-01A-31D-2238-08	LUAD
1152	TCGA-86-8278	TCGA-86-8278-01A-11R-2287-07	TCGA-86-8278-01A-11D-2284-08	LUAD
1153	TCGA-86-8279	TCGA-86-8279-01A-11R-2287-07	TCGA-86-8279-01A-11D-2284-08	LUAD
1154	TCGA-86-8280	TCGA-86-8280-01A-11R-2287-07	TCGA-86-8280-01A-11D-2284-08	LUAD
1155	TCGA-86-8281	TCGA-86-8281-01A-11R-2287-07	TCGA-86-8281-01A-11D-2284-08	LUAD
1156	TCGA-86-8359	TCGA-86-8359-01A-11R-2326-07	TCGA-86-8359-01A-11D-2323-08	LUAD
1157	TCGA-86-8585	TCGA-86-8585-01A-11R-2403-07	TCGA-86-8585-01A-11D-2393-08	LUAD
1158	TCGA-86-8668	TCGA-86-8668-01A-11R-2403-07	TCGA-86-8668-01A-11D-2393-08	LUAD
1159	TCGA-86-8669	TCGA-86-8669-01A-11R-2403-07	TCGA-86-8669-01A-11D-2393-08	LUAD
1160	TCGA-86-8671	TCGA-86-8671-01A-11R-2403-07	TCGA-86-8671-01A-11D-2393-08	LUAD
1161	TCGA-86-8672	TCGA-86-8672-01A-21R-2403-07	TCGA-86-8672-01A-21D-2393-08	LUAD
1162	TCGA-86-8673	TCGA-86-8673-01A-11R-2403-07	TCGA-86-8673-01A-11D-2393-08	LUAD
1163	TCGA-86-8674	TCGA-86-8674-01A-21R-2403-07	TCGA-86-8674-01A-21D-2393-08	LUAD
1164	TCGA-86-A456	TCGA-86-A456-01A-11R-A24H-07	TCGA-86-A456-01A-11D-A24D-08	LUAD
1165	TCGA-86-A4P7	TCGA-86-A4P7-01A-11R-A24X-07	TCGA-86-A4P7-01A-11D-A24P-08	LUAD
1166	TCGA-91-6828	TCGA-91-6828-01A-11R-1858-07	TCGA-91-6828-01A-11D-1855-08	LUAD
1167	TCGA-91-6829	TCGA-91-6829-01A-21R-1858-07	TCGA-91-6829-01A-21D-1855-08	LUAD
1168	TCGA-91-6835	TCGA-91-6835-01A-11R-1858-07	TCGA-91-6835-01A-11D-1855-08	LUAD
1169	TCGA-91-6840	TCGA-91-6840-01A-11R-1949-07	TCGA-91-6840-01A-11D-1945-08	LUAD
1170	TCGA-91-6847	TCGA-91-6847-01A-11R-1949-07	TCGA-91-6847-01A-11D-1945-08	LUAD
1171	TCGA-91-6849	TCGA-91-6849-01A-11R-1949-07	TCGA-91-6849-01A-11D-1945-08	LUAD
1172	TCGA-91-7771	TCGA-91-7771-01A-11R-2170-07	TCGA-91-7771-01A-11D-2167-08	LUAD
1173	TCGA-91-8496	TCGA-91-8496-01A-11R-2403-07	TCGA-91-8496-01A-11D-2393-08	LUAD
1174	TCGA-91-8497	TCGA-91-8497-01A-11R-2403-07	TCGA-91-8497-01A-11D-2393-08	LUAD
1175	TCGA-91-8499	TCGA-91-8499-01A-11R-2403-07	TCGA-91-8499-01A-11D-2393-08	LUAD
1176	TCGA-91-A4BC	TCGA-91-A4BC-01A-11R-A24H-07	TCGA-91-A4BC-01A-11D-A24D-08	LUAD
1177	TCGA-91-A4BD	TCGA-91-A4BD-01A-11R-A24H-07	TCGA-91-A4BD-01A-11D-A24D-08	LUAD
1178	TCGA-93-7347	TCGA-93-7347-01A-11R-2187-07	TCGA-93-7347-01A-11D-2184-08	LUAD
1179	TCGA-93-7348	TCGA-93-7348-01A-21R-2039-07	TCGA-93-7348-01A-21D-2036-08	LUAD
1180	TCGA-93-8067	TCGA-93-8067-01A-11R-2287-07	TCGA-93-8067-01A-11D-2284-08	LUAD
1181	TCGA-93-A4JN	TCGA-93-A4JN-01A-11R-A24X-07	TCGA-93-A4JN-01A-11D-A24P-08	LUAD
1182	TCGA-93-A4JO	TCGA-93-A4JO-01A-21R-A24X-07	TCGA-93-A4JO-01A-21D-A24P-08	LUAD
1183	TCGA-93-A4JP	TCGA-93-A4JP-01A-11R-A24X-07	TCGA-93-A4JP-01A-11D-A24P-08	LUAD
1184	TCGA-93-A4JQ	TCGA-93-A4JQ-01A-11R-A24X-07	TCGA-93-A4JQ-01A-11D-A24P-08	LUAD
1185	TCGA-95-7562	TCGA-95-7562-01A-11R-2241-07	TCGA-95-7562-01A-11D-2238-08	LUAD
1186	TCGA-95-7947	TCGA-95-7947-01A-11R-2187-07	TCGA-95-7947-01A-11D-2184-08	LUAD
1187	TCGA-95-7948	TCGA-95-7948-01A-11R-2187-07	TCGA-95-7948-01A-11D-2184-08	LUAD
1188	TCGA-95-8039	TCGA-95-8039-01A-11R-2241-07	TCGA-95-8039-01A-11D-2238-08	LUAD
1189	TCGA-95-8494	TCGA-95-8494-01A-11R-2326-07	TCGA-95-8494-01A-11D-2323-08	LUAD
1190	TCGA-95-A4VK	TCGA-95-A4VK-01A-11R-A262-07	TCGA-95-A4VK-01A-11D-A25L-08	LUAD
1191	TCGA-95-A4VN	TCGA-95-A4VN-01A-11R-A262-07	TCGA-95-A4VN-01A-11D-A25L-08	LUAD
1192	TCGA-95-A4VP	TCGA-95-A4VP-01A-21R-A262-07	TCGA-95-A4VP-01A-21D-A25L-08	LUAD
1193	TCGA-97-7546	TCGA-97-7546-01A-11R-2039-07	TCGA-97-7546-01A-11D-2036-08	LUAD
1194	TCGA-97-7547	TCGA-97-7547-01A-11R-2039-07	TCGA-97-7547-01A-11D-2036-08	LUAD
1195	TCGA-97-7552	TCGA-97-7552-01A-11R-2039-07	TCGA-97-7552-01A-11D-2036-08	LUAD
1196	TCGA-97-7553	TCGA-97-7553-01A-21R-2039-07	TCGA-97-7553-01A-21D-2036-08	LUAD
1197	TCGA-97-7554	TCGA-97-7554-01A-11R-2039-07	TCGA-97-7554-01A-11D-2036-08	LUAD
1198	TCGA-97-7937	TCGA-97-7937-01A-11R-2170-07	TCGA-97-7937-01A-11D-2167-08	LUAD
1199	TCGA-97-7938	TCGA-97-7938-01A-11R-2170-07	TCGA-97-7938-01A-11D-2167-08	LUAD
1200	TCGA-97-7941	TCGA-97-7941-01A-11R-2187-07	TCGA-97-7941-01A-11D-2184-08	LUAD
1201	TCGA-97-8171	TCGA-97-8171-01A-11R-2287-07	TCGA-97-8171-01A-11D-2284-08	LUAD
1202	TCGA-97-8172	TCGA-97-8172-01A-11R-2287-07	TCGA-97-8172-01A-11D-2284-08	LUAD
1203	TCGA-97-8174	TCGA-97-8174-01A-11R-2287-07	TCGA-97-8174-01A-11D-2284-08	LUAD
1204	TCGA-97-8175	TCGA-97-8175-01A-11R-2287-07	TCGA-97-8175-01A-11D-2284-08	LUAD
1205	TCGA-97-8176	TCGA-97-8176-01A-11R-2403-07	TCGA-97-8176-01A-11D-2393-08	LUAD
1206	TCGA-97-8177	TCGA-97-8177-01A-11R-2287-07	TCGA-97-8177-01A-11D-2284-08	LUAD
1207	TCGA-97-8179	TCGA-97-8179-01A-11R-2287-07	TCGA-97-8179-01A-11D-2284-08	LUAD
1208	TCGA-97-8547	TCGA-97-8547-01A-11R-2403-07	TCGA-97-8547-01A-11D-2393-08	LUAD
1209	TCGA-97-8552	TCGA-97-8552-01A-11R-2403-07	TCGA-97-8552-01A-11D-2393-08	LUAD
1210	TCGA-97-A4LX	TCGA-97-A4LX-01A-11R-A24X-07	TCGA-97-A4LX-01A-11D-A24P-08	LUAD
1211	TCGA-97-A4M0	TCGA-97-A4M0-01A-11R-A24X-07	TCGA-97-A4M0-01A-11D-A24P-08	LUAD
1212	TCGA-97-A4M1	TCGA-97-A4M1-01A-11R-A24X-07	TCGA-97-A4M1-01A-11D-A24P-08	LUAD
1213	TCGA-97-A4M2	TCGA-97-A4M2-01A-12R-A24X-07	TCGA-97-A4M2-01A-12D-A24P-08	LUAD
1214	TCGA-97-A4M3	TCGA-97-A4M3-01A-11R-A24X-07	TCGA-97-A4M3-01A-11D-A24P-08	LUAD
1215	TCGA-97-A4M5	TCGA-97-A4M5-01A-11R-A24X-07	TCGA-97-A4M5-01A-11D-A24P-08	LUAD
1216	TCGA-97-A4M6	TCGA-97-A4M6-01A-11R-A24X-07	TCGA-97-A4M6-01A-11D-A24P-08	LUAD
1217	TCGA-97-A4M7	TCGA-97-A4M7-01A-11R-A24X-07	TCGA-97-A4M7-01A-11D-A24P-08	LUAD
1218	TCGA-99-7458	TCGA-99-7458-01A-11R-2039-07	TCGA-99-7458-01A-11D-2036-08	LUAD
1219	TCGA-99-8025	TCGA-99-8025-01A-11R-2241-07	TCGA-99-8025-01A-11D-2238-08	LUAD
1220	TCGA-99-8028	TCGA-99-8028-01A-11R-2241-07	TCGA-99-8028-01A-11D-2238-08	LUAD
1221	TCGA-99-8032	TCGA-99-8032-01A-11R-2241-07	TCGA-99-8032-01A-11D-2238-08	LUAD
1222	TCGA-99-8033	TCGA-99-8033-01A-11R-2241-07	TCGA-99-8033-01A-11D-2238-08	LUAD
1223	TCGA-99-AA5R	TCGA-99-AA5R-01A-11R-A39D-07	TCGA-99-AA5R-01A-11D-A397-08	LUAD
1224	TCGA-J2-8192	TCGA-J2-8192-01A-11R-2241-07	TCGA-J2-8192-01A-11D-2238-08	LUAD
1225	TCGA-J2-8194	TCGA-J2-8194-01A-11R-2241-07	TCGA-J2-8194-01A-11D-2238-08	LUAD
1226	TCGA-J2-A4AD	TCGA-J2-A4AD-01A-11R-A24H-07	TCGA-J2-A4AD-01A-11D-A24D-08	LUAD
1227	TCGA-J2-A4AE	TCGA-J2-A4AE-01A-21R-A24H-07	TCGA-J2-A4AE-01A-21D-A24D-08	LUAD
1228	TCGA-J2-A4AG	TCGA-J2-A4AG-01A-11R-A24H-07	TCGA-J2-A4AG-01A-11D-A24D-08	LUAD
1229	TCGA-L4-A4E5	TCGA-L4-A4E5-01A-11R-A24X-07	TCGA-L4-A4E5-01A-11D-A24P-08	LUAD
1230	TCGA-L9-A443	TCGA-L9-A443-01A-12R-A24H-07	TCGA-L9-A443-01A-12D-A24D-08	LUAD
1231	TCGA-L9-A444	TCGA-L9-A444-01A-21R-A24H-07	TCGA-L9-A444-01A-21D-A24D-08	LUAD
1232	TCGA-L9-A50W	TCGA-L9-A50W-01A-12R-A39D-07	TCGA-L9-A50W-01A-12D-A397-08	LUAD
1233	TCGA-L9-A5IP	TCGA-L9-A5IP-01A-21R-A39D-07	TCGA-L9-A5IP-01A-21D-A397-08	LUAD
1234	TCGA-L9-A743	TCGA-L9-A743-01A-43R-A39D-07	TCGA-L9-A743-01A-43D-A397-08	LUAD
1235	TCGA-L9-A8F4	TCGA-L9-A8F4-01A-11R-A39D-07	TCGA-L9-A8F4-01A-11D-A397-08	LUAD
1236	TCGA-MN-A4N1	TCGA-MN-A4N1-01A-11R-A24X-07	TCGA-MN-A4N1-01A-11D-A24P-08	LUAD
1237	TCGA-MN-A4N5	TCGA-MN-A4N5-01A-11R-A24X-07	TCGA-MN-A4N5-01A-11D-A24P-08	LUAD
1238	TCGA-MP-A4SV	TCGA-MP-A4SV-01A-11R-A24X-07	TCGA-MP-A4SV-01A-11D-A24P-08	LUAD
1239	TCGA-MP-A4SW	TCGA-MP-A4SW-01A-21R-A24X-07	TCGA-MP-A4SW-01A-21D-A24P-08	LUAD
1240	TCGA-MP-A4SY	TCGA-MP-A4SY-01A-21R-A24X-07	TCGA-MP-A4SY-01A-21D-A24P-08	LUAD
1241	TCGA-MP-A4T4	TCGA-MP-A4T4-01A-11R-A262-07	TCGA-MP-A4T4-01A-11D-A25L-08	LUAD
1242	TCGA-MP-A4T6	TCGA-MP-A4T6-01A-32R-A262-07	TCGA-MP-A4T6-01A-32D-A25L-08	LUAD
1243	TCGA-MP-A4T7	TCGA-MP-A4T7-01A-11R-A24X-07	TCGA-MP-A4T7-01A-11D-A24P-08	LUAD
1244	TCGA-MP-A4T8	TCGA-MP-A4T8-01A-11R-A24X-07	TCGA-MP-A4T8-01A-11D-A24P-08	LUAD
1245	TCGA-MP-A4T9	TCGA-MP-A4T9-01A-11R-A24X-07	TCGA-MP-A4T9-01A-11D-A24P-08	LUAD
1246	TCGA-MP-A4TA	TCGA-MP-A4TA-01A-21R-A24X-07	TCGA-MP-A4TA-01A-21D-A24P-08	LUAD
1247	TCGA-MP-A4TC	TCGA-MP-A4TC-01A-11R-A24X-07	TCGA-MP-A4TC-01A-11D-A24P-08	LUAD
1248	TCGA-MP-A4TD	TCGA-MP-A4TD-01A-32R-A262-07	TCGA-MP-A4TD-01A-32D-A25L-08	LUAD
1249	TCGA-MP-A4TE	TCGA-MP-A4TE-01A-22R-A466-07	TCGA-MP-A4TE-01A-22D-A25L-08	LUAD
1250	TCGA-MP-A4TF	TCGA-MP-A4TF-01A-11R-A262-07	TCGA-MP-A4TF-01A-11D-A25L-08	LUAD
1251	TCGA-MP-A4TH	TCGA-MP-A4TH-01A-31R-A262-07	TCGA-MP-A4TH-01A-31D-A25L-08	LUAD
1252	TCGA-MP-A4TI	TCGA-MP-A4TI-01A-21R-A24X-07	TCGA-MP-A4TI-01A-21D-A24P-08	LUAD
1253	TCGA-MP-A4TJ	TCGA-MP-A4TJ-01A-51R-A262-07	TCGA-MP-A4TJ-01A-51D-A25L-08	LUAD
1254	TCGA-MP-A4TK	TCGA-MP-A4TK-01A-11R-A24X-07	TCGA-MP-A4TK-01A-11D-A24P-08	LUAD
1255	TCGA-MP-A5C7	TCGA-MP-A5C7-01A-11R-A262-07	TCGA-MP-A5C7-01A-11D-A25L-08	LUAD
1256	TCGA-NJ-A4YF	TCGA-NJ-A4YF-01A-12R-A262-07	TCGA-NJ-A4YF-01A-12D-A25L-08	LUAD
1257	TCGA-NJ-A4YG	TCGA-NJ-A4YG-01A-22R-A262-07	TCGA-NJ-A4YG-01A-22D-A25L-08	LUAD
1258	TCGA-NJ-A4YI	TCGA-NJ-A4YI-01A-11R-A262-07	TCGA-NJ-A4YI-01A-11D-A25L-08	LUAD
1259	TCGA-NJ-A4YP	TCGA-NJ-A4YP-01A-11R-A262-07	TCGA-NJ-A4YP-01A-11D-A25L-08	LUAD
1260	TCGA-NJ-A55A	TCGA-NJ-A55A-01A-11R-A262-07	TCGA-NJ-A55A-01A-11D-A25L-08	LUAD
1261	TCGA-NJ-A55O	TCGA-NJ-A55O-01A-11R-A262-07	TCGA-NJ-A55O-01A-11D-A25L-08	LUAD
1262	TCGA-NJ-A55R	TCGA-NJ-A55R-01A-11R-A262-07	TCGA-NJ-A55R-01A-11D-A25L-08	LUAD
1263	TCGA-NJ-A7XG	TCGA-NJ-A7XG-01A-12R-A39D-07	TCGA-NJ-A7XG-01A-12D-A397-08	LUAD
1264	TCGA-O1-A52J	TCGA-O1-A52J-01A-11R-A262-07	TCGA-O1-A52J-01A-11D-A25L-08	LUAD
1265	TCGA-S2-AA1A	TCGA-S2-AA1A-01A-12R-A39D-07	TCGA-S2-AA1A-01A-12D-A397-08	LUAD
1266	TCGA-2A-A8VL	TCGA-2A-A8VL-01A-21R-A37L-07	TCGA-2A-A8VL-01A-21D-A377-08	PRAD
1267	TCGA-2A-A8VO	TCGA-2A-A8VO-01A-11R-A37L-07	TCGA-2A-A8VO-01A-11D-A377-08	PRAD
1268	TCGA-2A-A8VT	TCGA-2A-A8VT-01A-11R-A37L-07	TCGA-2A-A8VT-01A-11D-A377-08	PRAD
1269	TCGA-2A-A8VV	TCGA-2A-A8VV-01A-11R-A37L-07	TCGA-2A-A8VV-01A-11D-A377-08	PRAD
1270	TCGA-2A-A8W1	TCGA-2A-A8W1-01A-11R-A37L-07	TCGA-2A-A8W1-01A-11D-A377-08	PRAD
1271	TCGA-2A-A8W3	TCGA-2A-A8W3-01A-11R-A37L-07	TCGA-2A-A8W3-01A-11D-A377-08	PRAD
1272	TCGA-2A-AAYF	TCGA-2A-AAYF-01A-11R-A41O-07	TCGA-2A-AAYF-01A-11D-A41K-08	PRAD
1273	TCGA-2A-AAYO	TCGA-2A-AAYO-01A-11R-A41O-07	TCGA-2A-AAYO-01A-11D-A41K-08	PRAD
1274	TCGA-2A-AAYU	TCGA-2A-AAYU-01A-11R-A41O-07	TCGA-2A-AAYU-01A-11D-A41K-08	PRAD
1275	TCGA-4L-AA1F	TCGA-4L-AA1F-01A-11R-A41O-07	TCGA-4L-AA1F-01A-11D-A41K-08	PRAD
1276	TCGA-CH-5737	TCGA-CH-5737-01A-11R-1580-07	TCGA-CH-5737-01A-11D-1576-08	PRAD
1277	TCGA-CH-5738	TCGA-CH-5738-01A-11R-1580-07	TCGA-CH-5738-01A-11D-1576-08	PRAD
1278	TCGA-CH-5739	TCGA-CH-5739-01A-11R-1580-07	TCGA-CH-5739-01A-11D-1576-08	PRAD
1279	TCGA-CH-5740	TCGA-CH-5740-01A-11R-1580-07	TCGA-CH-5740-01A-11D-1576-08	PRAD
1280	TCGA-CH-5741	TCGA-CH-5741-01A-11R-1580-07	TCGA-CH-5741-01A-11D-1576-08	PRAD
1281	TCGA-CH-5744	TCGA-CH-5744-01A-11R-1580-07	TCGA-CH-5744-01A-11D-1576-08	PRAD
1282	TCGA-CH-5745	TCGA-CH-5745-01A-11R-1580-07	TCGA-CH-5745-01A-11D-1576-08	PRAD
1283	TCGA-CH-5746	TCGA-CH-5746-01A-11R-1580-07	TCGA-CH-5746-01A-11D-1576-08	PRAD
1284	TCGA-CH-5748	TCGA-CH-5748-01A-11R-1580-07	TCGA-CH-5748-01A-11D-1576-08	PRAD
1285	TCGA-CH-5750	TCGA-CH-5750-01A-11R-1580-07	TCGA-CH-5750-01A-11D-1576-08	PRAD
1286	TCGA-CH-5751	TCGA-CH-5751-01A-11R-1580-07	TCGA-CH-5751-01A-11D-1576-08	PRAD
1287	TCGA-CH-5752	TCGA-CH-5752-01A-11R-1580-07	TCGA-CH-5752-01A-11D-1576-08	PRAD
1288	TCGA-CH-5753	TCGA-CH-5753-01A-11R-1580-07	TCGA-CH-5753-01A-11D-1576-08	PRAD
1289	TCGA-CH-5754	TCGA-CH-5754-01A-11R-1580-07	TCGA-CH-5754-01A-11D-1576-08	PRAD
1290	TCGA-CH-5761	TCGA-CH-5761-01A-11R-1580-07	TCGA-CH-5761-01A-11D-1576-08	PRAD
1291	TCGA-CH-5762	TCGA-CH-5762-01A-11R-1580-07	TCGA-CH-5762-01A-11D-1576-08	PRAD
1292	TCGA-CH-5763	TCGA-CH-5763-01A-11R-1580-07	TCGA-CH-5763-01A-11D-1576-08	PRAD
1293	TCGA-CH-5764	TCGA-CH-5764-01A-21R-1580-07	TCGA-CH-5764-01A-21D-1576-08	PRAD
1294	TCGA-CH-5765	TCGA-CH-5765-01A-11R-1580-07	TCGA-CH-5765-01A-11D-1576-08	PRAD
1295	TCGA-CH-5766	TCGA-CH-5766-01A-11R-1580-07	TCGA-CH-5766-01A-11D-1576-08	PRAD
1296	TCGA-CH-5767	TCGA-CH-5767-01A-11R-1789-07	TCGA-CH-5767-01A-11D-1786-08	PRAD
1297	TCGA-CH-5768	TCGA-CH-5768-01A-11R-1580-07	TCGA-CH-5768-01A-11D-1576-08	PRAD
1298	TCGA-CH-5771	TCGA-CH-5771-01A-21R-1580-07	TCGA-CH-5771-01A-21D-1576-08	PRAD
1299	TCGA-CH-5772	TCGA-CH-5772-01A-11R-1580-07	TCGA-CH-5772-01A-11D-1576-08	PRAD
1300	TCGA-CH-5788	TCGA-CH-5788-01A-11R-1580-07	TCGA-CH-5788-01A-11D-1576-08	PRAD
1301	TCGA-CH-5790	TCGA-CH-5790-01A-11R-1580-07	TCGA-CH-5790-01A-11D-1576-08	PRAD
1302	TCGA-CH-5791	TCGA-CH-5791-01A-11R-1580-07	TCGA-CH-5791-01A-11D-1576-08	PRAD
1303	TCGA-CH-5792	TCGA-CH-5792-01A-11R-1580-07	TCGA-CH-5792-01A-11D-1576-08	PRAD
1304	TCGA-CH-5794	TCGA-CH-5794-01A-11R-1580-07	TCGA-CH-5794-01A-11D-1576-08	PRAD
1305	TCGA-EJ-5494	TCGA-EJ-5494-01A-01R-1580-07	TCGA-EJ-5494-01A-01D-1576-08	PRAD
1306	TCGA-EJ-5495	TCGA-EJ-5495-01A-01R-1580-07	TCGA-EJ-5495-01A-01D-1576-08	PRAD
1307	TCGA-EJ-5496	TCGA-EJ-5496-01A-01R-1580-07	TCGA-EJ-5496-01A-01D-1576-08	PRAD
1308	TCGA-EJ-5497	TCGA-EJ-5497-01A-02R-1580-07	TCGA-EJ-5497-01A-02D-1576-08	PRAD
1309	TCGA-EJ-5498	TCGA-EJ-5498-01A-01R-1580-07	TCGA-EJ-5498-01A-01D-1576-08	PRAD
1310	TCGA-EJ-5499	TCGA-EJ-5499-01A-01R-1580-07	TCGA-EJ-5499-01A-01D-1576-08	PRAD
1311	TCGA-EJ-5501	TCGA-EJ-5501-01A-01R-1580-07	TCGA-EJ-5501-01A-01D-1576-08	PRAD
1312	TCGA-EJ-5503	TCGA-EJ-5503-01A-01R-1580-07	TCGA-EJ-5503-01A-01D-1576-08	PRAD
1313	TCGA-EJ-5504	TCGA-EJ-5504-01A-01R-1580-07	TCGA-EJ-5504-01A-01D-1576-08	PRAD
1314	TCGA-EJ-5505	TCGA-EJ-5505-01A-01R-1580-07	TCGA-EJ-5505-01A-01D-1576-08	PRAD
1315	TCGA-EJ-5506	TCGA-EJ-5506-01A-01R-1580-07	TCGA-EJ-5506-01A-01D-1576-08	PRAD
1316	TCGA-EJ-5507	TCGA-EJ-5507-01A-01R-1580-07	TCGA-EJ-5507-01A-01D-1576-08	PRAD
1317	TCGA-EJ-5508	TCGA-EJ-5508-01A-02R-1580-07	TCGA-EJ-5508-01A-02D-1576-08	PRAD
1318	TCGA-EJ-5509	TCGA-EJ-5509-01A-01R-1580-07	TCGA-EJ-5509-01A-01D-1576-08	PRAD
1319	TCGA-EJ-5510	TCGA-EJ-5510-01A-01R-1580-07	TCGA-EJ-5510-01A-01D-1576-08	PRAD
1320	TCGA-EJ-5511	TCGA-EJ-5511-01A-01R-1580-07	TCGA-EJ-5511-01A-01D-1576-08	PRAD
1321	TCGA-EJ-5512	TCGA-EJ-5512-01A-01R-1580-07	TCGA-EJ-5512-01A-01D-1576-08	PRAD
1322	TCGA-EJ-5514	TCGA-EJ-5514-01A-01R-1580-07	TCGA-EJ-5514-01A-01D-1576-08	PRAD
1323	TCGA-EJ-5515	TCGA-EJ-5515-01A-01R-1580-07	TCGA-EJ-5515-01A-01D-1576-08	PRAD
1324	TCGA-EJ-5516	TCGA-EJ-5516-01A-01R-1580-07	TCGA-EJ-5516-01A-01D-1576-08	PRAD
1325	TCGA-EJ-5517	TCGA-EJ-5517-01A-01R-1580-07	TCGA-EJ-5517-01A-01D-1576-08	PRAD
1326	TCGA-EJ-5518	TCGA-EJ-5518-01A-01R-1580-07	TCGA-EJ-5518-01A-01D-1576-08	PRAD
1327	TCGA-EJ-5519	TCGA-EJ-5519-01A-01R-1580-07	TCGA-EJ-5519-01A-01D-1576-08	PRAD
1328	TCGA-EJ-5521	TCGA-EJ-5521-01A-01R-1580-07	TCGA-EJ-5521-01A-01D-1576-08	PRAD
1329	TCGA-EJ-5522	TCGA-EJ-5522-01A-01R-1580-07	TCGA-EJ-5522-01A-01D-1576-08	PRAD
1330	TCGA-EJ-5524	TCGA-EJ-5524-01A-01R-1580-07	TCGA-EJ-5524-01A-01D-1576-08	PRAD
1331	TCGA-EJ-5525	TCGA-EJ-5525-01A-01R-1580-07	TCGA-EJ-5525-01A-01D-1576-08	PRAD
1332	TCGA-EJ-5526	TCGA-EJ-5526-01A-01R-1580-07	TCGA-EJ-5526-01A-01D-1576-08	PRAD
1333	TCGA-EJ-5527	TCGA-EJ-5527-01A-01R-1580-07	TCGA-EJ-5527-01A-01D-1576-08	PRAD
1334	TCGA-EJ-5530	TCGA-EJ-5530-01A-01R-1580-07	TCGA-EJ-5530-01A-01D-1576-08	PRAD
1335	TCGA-EJ-5531	TCGA-EJ-5531-01A-01R-1580-07	TCGA-EJ-5531-01A-01D-1576-08	PRAD
1336	TCGA-EJ-5532	TCGA-EJ-5532-01A-01R-1580-07	TCGA-EJ-5532-01A-01D-1576-08	PRAD
1337	TCGA-EJ-5542	TCGA-EJ-5542-01A-01R-1580-07	TCGA-EJ-5542-01A-01D-1576-08	PRAD
1338	TCGA-EJ-7115	TCGA-EJ-7115-01A-11R-2118-07	TCGA-EJ-7115-01A-11D-2114-08	PRAD
1339	TCGA-EJ-7123	TCGA-EJ-7123-01A-11R-1965-07	TCGA-EJ-7123-01A-11D-1961-08	PRAD
1340	TCGA-EJ-7125	TCGA-EJ-7125-01A-11R-1965-07	TCGA-EJ-7125-01A-11D-1961-08	PRAD
1341	TCGA-EJ-7218	TCGA-EJ-7218-01B-11R-A32O-07	TCGA-EJ-7218-01B-11D-A32B-08	PRAD
1342	TCGA-EJ-7312	TCGA-EJ-7312-01B-21R-A32O-07	TCGA-EJ-7312-01B-21D-A32B-08	PRAD
1343	TCGA-EJ-7314	TCGA-EJ-7314-01A-31R-2118-07	TCGA-EJ-7314-01A-31D-2114-08	PRAD
1344	TCGA-EJ-7315	TCGA-EJ-7315-01A-31R-2118-07	TCGA-EJ-7315-01A-31D-2114-08	PRAD
1345	TCGA-EJ-7317	TCGA-EJ-7317-01A-31R-2118-07	TCGA-EJ-7317-01A-31D-2114-08	PRAD
1346	TCGA-EJ-7318	TCGA-EJ-7318-01B-11R-A32O-07	TCGA-EJ-7318-01B-11D-A32B-08	PRAD
1347	TCGA-EJ-7321	TCGA-EJ-7321-01A-31R-2263-07	TCGA-EJ-7321-01A-31D-2260-08	PRAD
1348	TCGA-EJ-7327	TCGA-EJ-7327-01A-11R-2118-07	TCGA-EJ-7327-01A-11D-2114-08	PRAD
1349	TCGA-EJ-7328	TCGA-EJ-7328-01A-31R-2118-07	TCGA-EJ-7328-01A-31D-2114-08	PRAD
1350	TCGA-EJ-7330	TCGA-EJ-7330-01A-11R-2118-07	TCGA-EJ-7330-01A-11D-2114-08	PRAD
1351	TCGA-EJ-7331	TCGA-EJ-7331-01A-11R-2118-07	TCGA-EJ-7331-01A-11D-2114-08	PRAD
1352	TCGA-EJ-7781	TCGA-EJ-7781-01A-11R-2118-07	TCGA-EJ-7781-01A-11D-2114-08	PRAD
1353	TCGA-EJ-7782	TCGA-EJ-7782-01A-11R-2118-07	TCGA-EJ-7782-01A-11D-2114-08	PRAD
1354	TCGA-EJ-7783	TCGA-EJ-7783-01A-11R-2118-07	TCGA-EJ-7783-01A-11D-2114-08	PRAD
1355	TCGA-EJ-7784	TCGA-EJ-7784-01A-11R-2118-07	TCGA-EJ-7784-01A-11D-2114-08	PRAD
1356	TCGA-EJ-7785	TCGA-EJ-7785-01A-11R-2118-07	TCGA-EJ-7785-01A-11D-2114-08	PRAD
1357	TCGA-EJ-7786	TCGA-EJ-7786-01A-11R-2118-07	TCGA-EJ-7786-01A-11D-2114-08	PRAD
1358	TCGA-EJ-7788	TCGA-EJ-7788-01A-11R-2118-07	TCGA-EJ-7788-01A-11D-2114-08	PRAD
1359	TCGA-EJ-7789	TCGA-EJ-7789-01A-11R-2118-07	TCGA-EJ-7789-01A-11D-2114-08	PRAD
1360	TCGA-EJ-7791	TCGA-EJ-7791-01A-11R-2118-07	TCGA-EJ-7791-01A-11D-2114-08	PRAD
1361	TCGA-EJ-7792	TCGA-EJ-7792-01A-11R-2118-07	TCGA-EJ-7792-01A-11D-2114-08	PRAD
1362	TCGA-EJ-7793	TCGA-EJ-7793-01A-31R-2263-07	TCGA-EJ-7793-01A-31D-2260-08	PRAD
1363	TCGA-EJ-7794	TCGA-EJ-7794-01A-11R-2118-07	TCGA-EJ-7794-01A-11D-2114-08	PRAD
1364	TCGA-EJ-7797	TCGA-EJ-7797-01A-11R-2263-07	TCGA-EJ-7797-01A-11D-2260-08	PRAD
1365	TCGA-EJ-8468	TCGA-EJ-8468-01A-21R-2403-07	TCGA-EJ-8468-01A-21D-2395-08	PRAD
1366	TCGA-EJ-8469	TCGA-EJ-8469-01A-11R-2403-07	TCGA-EJ-8469-01A-11D-2395-08	PRAD
1367	TCGA-EJ-8470	TCGA-EJ-8470-01A-11R-2403-07	TCGA-EJ-8470-01A-11D-2395-08	PRAD
1368	TCGA-EJ-8472	TCGA-EJ-8472-01A-11R-2403-07	TCGA-EJ-8472-01A-11D-2395-08	PRAD
1369	TCGA-EJ-8474	TCGA-EJ-8474-01A-11R-2403-07	TCGA-EJ-8474-01A-11D-2395-08	PRAD
1370	TCGA-EJ-A46D	TCGA-EJ-A46D-01A-21R-A32Y-07	TCGA-EJ-A46D-01A-21D-A257-08	PRAD
1371	TCGA-EJ-A46G	TCGA-EJ-A46G-01A-31R-A26U-07	TCGA-EJ-A46G-01A-31D-A26M-08	PRAD
1372	TCGA-EJ-A65E	TCGA-EJ-A65E-01A-11R-A29R-07	TCGA-EJ-A65E-01A-11D-A29Q-08	PRAD
1373	TCGA-EJ-A65F	TCGA-EJ-A65F-01A-21R-A311-07	TCGA-EJ-A65F-01A-21D-A30X-08	PRAD
1374	TCGA-EJ-A65G	TCGA-EJ-A65G-01A-21R-A29R-07	TCGA-EJ-A65G-01A-21D-A29Q-08	PRAD
1375	TCGA-EJ-A65J	TCGA-EJ-A65J-01A-11R-A311-07	TCGA-EJ-A65J-01A-11D-A30X-08	PRAD
1376	TCGA-EJ-A6RA	TCGA-EJ-A6RA-01A-11R-A33R-07	TCGA-EJ-A6RA-01A-11D-A33T-08	PRAD
1377	TCGA-EJ-A6RC	TCGA-EJ-A6RC-01A-11R-A32O-07	TCGA-EJ-A6RC-01A-11D-A32B-08	PRAD
1378	TCGA-EJ-A7NF	TCGA-EJ-A7NF-01A-11R-A33R-07	TCGA-EJ-A7NF-01A-11D-A33T-08	PRAD
1379	TCGA-EJ-A7NH	TCGA-EJ-A7NH-01A-12R-A33R-07	TCGA-EJ-A7NH-01A-12D-A33T-08	PRAD
1380	TCGA-EJ-A7NJ	TCGA-EJ-A7NJ-01A-22R-A352-07	TCGA-EJ-A7NJ-01A-22D-A34U-08	PRAD
1381	TCGA-EJ-A7NM	TCGA-EJ-A7NM-01A-21R-A33R-07	TCGA-EJ-A7NM-01A-21D-A33T-08	PRAD
1382	TCGA-EJ-A7NN	TCGA-EJ-A7NN-01A-11R-A33R-07	TCGA-EJ-A7NN-01A-11D-A33T-08	PRAD
1383	TCGA-EJ-A8FN	TCGA-EJ-A8FN-01A-11R-A352-07	TCGA-EJ-A8FN-01A-11D-A34U-08	PRAD
1384	TCGA-EJ-A8FS	TCGA-EJ-A8FS-01A-11R-A352-07	TCGA-EJ-A8FS-01A-11D-A34U-08	PRAD
1385	TCGA-EJ-A8FU	TCGA-EJ-A8FU-01A-11R-A36G-07	TCGA-EJ-A8FU-01A-11D-A364-08	PRAD
1386	TCGA-EJ-AB27	TCGA-EJ-AB27-01A-11R-A41O-07	TCGA-EJ-AB27-01A-11D-A41K-08	PRAD
1387	TCGA-FC-7708	TCGA-FC-7708-01A-11R-2118-07	TCGA-FC-7708-01A-11D-2114-08	PRAD
1388	TCGA-FC-7961	TCGA-FC-7961-01A-11R-A29R-07	TCGA-FC-7961-01A-11D-A29Q-08	PRAD
1389	TCGA-FC-A4JI	TCGA-FC-A4JI-01A-11R-A250-07	TCGA-FC-A4JI-01A-11D-A257-08	PRAD
1390	TCGA-FC-A5OB	TCGA-FC-A5OB-01A-11R-A29R-07	TCGA-FC-A5OB-01A-11D-A29Q-08	PRAD
1391	TCGA-FC-A8O0	TCGA-FC-A8O0-01A-41R-A37L-07	TCGA-FC-A8O0-01A-41D-A377-08	PRAD
1392	TCGA-G9-6329	TCGA-G9-6329-01A-13R-1965-07	TCGA-G9-6329-01A-13D-1961-08	PRAD
1393	TCGA-G9-6333	TCGA-G9-6333-01A-12R-1965-07	TCGA-G9-6333-01A-12D-1961-08	PRAD
1394	TCGA-G9-6336	TCGA-G9-6336-01A-11R-1789-07	TCGA-G9-6336-01A-11D-1786-08	PRAD
1395	TCGA-G9-6342	TCGA-G9-6342-01A-11R-1965-07	TCGA-G9-6342-01A-11D-1961-08	PRAD
1396	TCGA-G9-6351	TCGA-G9-6351-01A-21R-1965-07	TCGA-G9-6351-01A-21D-1961-08	PRAD
1397	TCGA-G9-6353	TCGA-G9-6353-01A-11R-1965-07	TCGA-G9-6353-01A-11D-1961-08	PRAD
1398	TCGA-G9-6356	TCGA-G9-6356-01A-11R-1789-07	TCGA-G9-6356-01A-11D-1786-08	PRAD
1399	TCGA-G9-6361	TCGA-G9-6361-01A-21R-1965-07	TCGA-G9-6361-01A-21D-1961-08	PRAD
1400	TCGA-G9-6363	TCGA-G9-6363-01A-21R-1789-07	TCGA-G9-6363-01A-21D-1786-08	PRAD
1401	TCGA-G9-6364	TCGA-G9-6364-01A-21R-1789-07	TCGA-G9-6364-01A-21D-1786-08	PRAD
1402	TCGA-G9-6365	TCGA-G9-6365-01A-11R-1789-07	TCGA-G9-6365-01A-11D-1786-08	PRAD
1403	TCGA-G9-6366	TCGA-G9-6366-01A-11R-2118-07	TCGA-G9-6366-01A-11D-2114-08	PRAD
1404	TCGA-G9-6371	TCGA-G9-6371-01A-11R-1789-07	TCGA-G9-6371-01A-11D-1786-08	PRAD
1405	TCGA-G9-6377	TCGA-G9-6377-01A-11R-1965-07	TCGA-G9-6377-01A-11D-1961-08	PRAD
1406	TCGA-G9-6378	TCGA-G9-6378-01A-11R-1789-07	TCGA-G9-6378-01A-11D-1786-08	PRAD
1407	TCGA-G9-6384	TCGA-G9-6384-01A-11R-1789-07	TCGA-G9-6384-01A-11D-1786-08	PRAD
1408	TCGA-G9-6385	TCGA-G9-6385-01A-11R-1789-07	TCGA-G9-6385-01A-11D-1786-08	PRAD
1409	TCGA-G9-6494	TCGA-G9-6494-01A-11R-1789-07	TCGA-G9-6494-01A-11D-1786-08	PRAD
1410	TCGA-G9-7509	TCGA-G9-7509-01A-11R-A41O-07	TCGA-G9-7509-01A-11D-A41K-08	PRAD
1411	TCGA-G9-7510	TCGA-G9-7510-01A-11R-2263-07	TCGA-G9-7510-01A-11D-2260-08	PRAD
1412	TCGA-G9-7519	TCGA-G9-7519-01A-11R-2263-07	TCGA-G9-7519-01A-11D-2260-08	PRAD
1413	TCGA-G9-7521	TCGA-G9-7521-01A-11R-2263-07	TCGA-G9-7521-01A-11D-2260-08	PRAD
1414	TCGA-G9-7522	TCGA-G9-7522-01A-11R-2263-07	TCGA-G9-7522-01A-11D-2260-08	PRAD
1415	TCGA-G9-7523	TCGA-G9-7523-01A-11R-2263-07	TCGA-G9-7523-01A-11D-2260-08	PRAD
1416	TCGA-G9-A9S0	TCGA-G9-A9S0-01A-11R-A41O-07	TCGA-G9-A9S0-01A-11D-A41K-08	PRAD
1417	TCGA-G9-A9S4	TCGA-G9-A9S4-01A-11R-A41O-07	TCGA-G9-A9S4-01A-11D-A41K-08	PRAD
1418	TCGA-G9-A9S7	TCGA-G9-A9S7-01A-11R-A41O-07	TCGA-G9-A9S7-01A-11D-A41K-08	PRAD
1419	TCGA-H9-7775	TCGA-H9-7775-01A-11R-2118-07	TCGA-H9-7775-01A-11D-2114-08	PRAD
1420	TCGA-HC-7075	TCGA-HC-7075-01A-11R-1965-07	TCGA-HC-7075-01A-11D-1961-08	PRAD
1421	TCGA-HC-7077	TCGA-HC-7077-01A-11R-1965-07	TCGA-HC-7077-01A-11D-1961-08	PRAD
1422	TCGA-HC-7078	TCGA-HC-7078-01A-11R-2118-07	TCGA-HC-7078-01A-11D-2114-08	PRAD
1423	TCGA-HC-7080	TCGA-HC-7080-01A-11R-1965-07	TCGA-HC-7080-01A-11D-1961-08	PRAD
1424	TCGA-HC-7081	TCGA-HC-7081-01A-11R-1965-07	TCGA-HC-7081-01A-11D-1961-08	PRAD
1425	TCGA-HC-7209	TCGA-HC-7209-01A-11R-2118-07	TCGA-HC-7209-01A-11D-2114-08	PRAD
1426	TCGA-HC-7210	TCGA-HC-7210-01A-11R-2118-07	TCGA-HC-7210-01A-11D-2114-08	PRAD
1427	TCGA-HC-7211	TCGA-HC-7211-01A-11R-2118-07	TCGA-HC-7211-01A-11D-2114-08	PRAD
1428	TCGA-HC-7212	TCGA-HC-7212-01A-11R-2118-07	TCGA-HC-7212-01A-11D-2114-08	PRAD
1429	TCGA-HC-7213	TCGA-HC-7213-01A-11R-2118-07	TCGA-HC-7213-01A-11D-2114-08	PRAD
1430	TCGA-HC-7230	TCGA-HC-7230-01A-11R-2118-07	TCGA-HC-7230-01A-11D-2114-08	PRAD
1431	TCGA-HC-7231	TCGA-HC-7231-01A-11R-2118-07	TCGA-HC-7231-01A-11D-2114-08	PRAD
1432	TCGA-HC-7232	TCGA-HC-7232-01A-11R-2118-07	TCGA-HC-7232-01A-11D-2114-08	PRAD
1433	TCGA-HC-7233	TCGA-HC-7233-01A-11R-2118-07	TCGA-HC-7233-01A-11D-2114-08	PRAD
1434	TCGA-HC-7736	TCGA-HC-7736-01A-11R-2118-07	TCGA-HC-7736-01A-11D-2114-08	PRAD
1435	TCGA-HC-7737	TCGA-HC-7737-01A-11R-2118-07	TCGA-HC-7737-01A-11D-2114-08	PRAD
1436	TCGA-HC-7740	TCGA-HC-7740-01A-11R-2118-07	TCGA-HC-7740-01A-11D-2114-08	PRAD
1437	TCGA-HC-7742	TCGA-HC-7742-01A-11R-2118-07	TCGA-HC-7742-01A-11D-2114-08	PRAD
1438	TCGA-HC-7744	TCGA-HC-7744-01A-11R-2118-07	TCGA-HC-7744-01A-11D-2114-08	PRAD
1439	TCGA-HC-7747	TCGA-HC-7747-01A-11R-2118-07	TCGA-HC-7747-01A-11D-2114-08	PRAD
1440	TCGA-HC-7748	TCGA-HC-7748-01A-11R-2118-07	TCGA-HC-7748-01A-11D-2114-08	PRAD
1441	TCGA-HC-7749	TCGA-HC-7749-01A-11R-2118-07	TCGA-HC-7749-01A-11D-2114-08	PRAD
1442	TCGA-HC-7750	TCGA-HC-7750-01A-11R-2118-07	TCGA-HC-7750-01A-11D-2114-08	PRAD
1443	TCGA-HC-7818	TCGA-HC-7818-01A-11R-2118-07	TCGA-HC-7818-01A-11D-2114-08	PRAD
1444	TCGA-HC-7820	TCGA-HC-7820-01A-11R-2118-07	TCGA-HC-7820-01A-11D-2114-08	PRAD
1445	TCGA-HC-7821	TCGA-HC-7821-01A-12R-2118-07	TCGA-HC-7821-01A-12D-2114-08	PRAD
1446	TCGA-HC-8213	TCGA-HC-8213-01A-11R-A29R-07	TCGA-HC-8213-01A-11D-A29Q-08	PRAD
1447	TCGA-HC-8216	TCGA-HC-8216-01A-11R-A29R-07	TCGA-HC-8216-01A-11D-A29Q-08	PRAD
1448	TCGA-HC-8256	TCGA-HC-8256-01A-11R-2263-07	TCGA-HC-8256-01A-11D-2260-08	PRAD
1449	TCGA-HC-8257	TCGA-HC-8257-01A-11R-2263-07	TCGA-HC-8257-01A-11D-2260-08	PRAD
1450	TCGA-HC-8258	TCGA-HC-8258-01A-11R-2263-07	TCGA-HC-8258-01A-11D-2260-08	PRAD
1451	TCGA-HC-8260	TCGA-HC-8260-01A-11R-2263-07	TCGA-HC-8260-01A-11D-2260-08	PRAD
1452	TCGA-HC-8261	TCGA-HC-8261-01A-11R-2263-07	TCGA-HC-8261-01A-11D-2260-08	PRAD
1453	TCGA-HC-8262	TCGA-HC-8262-01A-11R-2263-07	TCGA-HC-8262-01A-11D-2260-08	PRAD
1454	TCGA-HC-8264	TCGA-HC-8264-01B-11R-2403-07	TCGA-HC-8264-01B-11D-2395-08	PRAD
1455	TCGA-HC-8265	TCGA-HC-8265-01A-11R-2263-07	TCGA-HC-8265-01A-11D-2260-08	PRAD
1456	TCGA-HC-8266	TCGA-HC-8266-01A-11R-2263-07	TCGA-HC-8266-01A-11D-2260-08	PRAD
1457	TCGA-HC-A48F	TCGA-HC-A48F-01A-11R-A250-07	TCGA-HC-A48F-01A-11D-A257-08	PRAD
1458	TCGA-HC-A4ZV	TCGA-HC-A4ZV-01A-11R-A26U-07	TCGA-HC-A4ZV-01A-11D-A26M-08	PRAD
1459	TCGA-HC-A631	TCGA-HC-A631-01A-11R-A29R-07	TCGA-HC-A631-01A-11D-A29Q-08	PRAD
1460	TCGA-HC-A632	TCGA-HC-A632-01A-11R-A29R-07	TCGA-HC-A632-01A-11D-A29Q-08	PRAD
1461	TCGA-HC-A76W	TCGA-HC-A76W-01A-11R-A33R-07	TCGA-HC-A76W-01A-11D-A33T-08	PRAD
1462	TCGA-HC-A76X	TCGA-HC-A76X-01A-11R-A33R-07	TCGA-HC-A76X-01A-11D-A33T-08	PRAD
1463	TCGA-HC-A8CY	TCGA-HC-A8CY-01A-11R-A36G-07	TCGA-HC-A8CY-01A-11D-A364-08	PRAD
1464	TCGA-HC-A8D0	TCGA-HC-A8D0-01A-11R-A36G-07	TCGA-HC-A8D0-01A-11D-A364-08	PRAD
1465	TCGA-HC-A8D1	TCGA-HC-A8D1-01A-11R-A36G-07	TCGA-HC-A8D1-01A-11D-A364-08	PRAD
1466	TCGA-HC-A9TE	TCGA-HC-A9TE-01A-11R-A41O-07	TCGA-HC-A9TE-01A-11D-A41K-08	PRAD
1467	TCGA-HC-A9TH	TCGA-HC-A9TH-01A-11R-A41O-07	TCGA-HC-A9TH-01A-11D-A41K-08	PRAD
1468	TCGA-HI-7168	TCGA-HI-7168-01A-11R-2118-07	TCGA-HI-7168-01A-11D-2114-08	PRAD
1469	TCGA-HI-7170	TCGA-HI-7170-01A-11R-2118-07	TCGA-HI-7170-01A-11D-2114-08	PRAD
1470	TCGA-HI-7171	TCGA-HI-7171-01A-12R-2118-07	TCGA-HI-7171-01A-12D-2114-08	PRAD
1471	TCGA-J4-8198	TCGA-J4-8198-01A-11R-2263-07	TCGA-J4-8198-01A-11D-2260-08	PRAD
1472	TCGA-J4-8200	TCGA-J4-8200-01A-11R-A29R-07	TCGA-J4-8200-01A-11D-A29Q-08	PRAD
1473	TCGA-J4-A67T	TCGA-J4-A67T-01A-11R-A311-07	TCGA-J4-A67T-01A-11D-A30X-08	PRAD
1474	TCGA-J4-A6G1	TCGA-J4-A6G1-01A-11R-A311-07	TCGA-J4-A6G1-01A-11D-A30X-08	PRAD
1475	TCGA-J4-A6G3	TCGA-J4-A6G3-01A-11R-A311-07	TCGA-J4-A6G3-01A-11D-A30X-08	PRAD
1476	TCGA-J4-A6M7	TCGA-J4-A6M7-01A-11R-A31N-07	TCGA-J4-A6M7-01A-11D-A31L-08	PRAD
1477	TCGA-J4-A83I	TCGA-J4-A83I-01A-11R-A36G-07	TCGA-J4-A83I-01A-11D-A364-08	PRAD
1478	TCGA-J4-A83K	TCGA-J4-A83K-01A-11R-A352-07	TCGA-J4-A83K-01A-11D-A34U-08	PRAD
1479	TCGA-J4-A83L	TCGA-J4-A83L-01A-11R-A352-07	TCGA-J4-A83L-01A-11D-A34U-08	PRAD
1480	TCGA-J4-A83M	TCGA-J4-A83M-01A-11R-A352-07	TCGA-J4-A83M-01A-11D-A34U-08	PRAD
1481	TCGA-J4-A83N	TCGA-J4-A83N-01A-11R-A352-07	TCGA-J4-A83N-01A-11D-A34U-08	PRAD
1482	TCGA-J4-AATV	TCGA-J4-AATV-01A-11R-A41O-07	TCGA-J4-AATV-01A-11D-A41K-08	PRAD
1483	TCGA-J4-AATZ	TCGA-J4-AATZ-01A-11R-A41O-07	TCGA-J4-AATZ-01A-11D-A41K-08	PRAD
1484	TCGA-J4-AAU2	TCGA-J4-AAU2-01A-11R-A41O-07	TCGA-J4-AAU2-01A-11D-A41K-08	PRAD
1485	TCGA-J9-A52B	TCGA-J9-A52B-01A-11R-A26U-07	TCGA-J9-A52B-01A-11D-A26M-08	PRAD
1486	TCGA-J9-A52D	TCGA-J9-A52D-01A-11R-A29R-07	TCGA-J9-A52D-01A-11D-A29Q-08	PRAD
1487	TCGA-J9-A8CK	TCGA-J9-A8CK-01A-11R-A352-07	TCGA-J9-A8CK-01A-11D-A34U-08	PRAD
1488	TCGA-J9-A8CL	TCGA-J9-A8CL-01A-11R-A352-07	TCGA-J9-A8CL-01A-11D-A34U-08	PRAD
1489	TCGA-J9-A8CM	TCGA-J9-A8CM-01A-11R-A352-07	TCGA-J9-A8CM-01A-11D-A34U-08	PRAD
1490	TCGA-J9-A8CN	TCGA-J9-A8CN-01A-11R-A352-07	TCGA-J9-A8CN-01A-11D-A34U-08	PRAD
1491	TCGA-J9-A8CP	TCGA-J9-A8CP-01A-11R-A352-07	TCGA-J9-A8CP-01A-11D-A34U-08	PRAD
1492	TCGA-KC-A4BL	TCGA-KC-A4BL-01A-31R-A250-07	TCGA-KC-A4BL-01A-31D-A257-08	PRAD
1493	TCGA-KC-A4BN	TCGA-KC-A4BN-01A-61R-A250-07	TCGA-KC-A4BN-01A-61D-A257-08	PRAD
1494	TCGA-KC-A4BR	TCGA-KC-A4BR-01A-32R-A32Y-07	TCGA-KC-A4BR-01A-32D-A257-08	PRAD
1495	TCGA-KC-A4BV	TCGA-KC-A4BV-01A-31R-A26U-07	TCGA-KC-A4BV-01A-31D-A26M-08	PRAD
1496	TCGA-KC-A7F3	TCGA-KC-A7F3-01A-21R-A33R-07	TCGA-KC-A7F3-01A-21D-A33T-08	PRAD
1497	TCGA-KC-A7F6	TCGA-KC-A7F6-01A-11R-A33R-07	TCGA-KC-A7F6-01A-11D-A33T-08	PRAD
1498	TCGA-KC-A7FA	TCGA-KC-A7FA-01A-21R-A33R-07	TCGA-KC-A7FA-01A-21D-A33T-08	PRAD
1499	TCGA-KC-A7FD	TCGA-KC-A7FD-01A-11R-A33R-07	TCGA-KC-A7FD-01A-11D-A33T-08	PRAD
1500	TCGA-KC-A7FE	TCGA-KC-A7FE-01A-12R-A33R-07	TCGA-KC-A7FE-01A-12D-A33T-08	PRAD
1501	TCGA-KK-A59X	TCGA-KK-A59X-01A-11R-A29R-07	TCGA-KK-A59X-01A-11D-A29Q-08	PRAD
1502	TCGA-KK-A59Y	TCGA-KK-A59Y-01A-11R-A26U-07	TCGA-KK-A59Y-01A-11D-A26M-08	PRAD
1503	TCGA-KK-A59Z	TCGA-KK-A59Z-01A-12R-A26U-07	TCGA-KK-A59Z-01A-12D-A26M-08	PRAD
1504	TCGA-KK-A5A1	TCGA-KK-A5A1-01A-11R-A29R-07	TCGA-KK-A5A1-01A-11D-A29Q-08	PRAD
1505	TCGA-KK-A6DY	TCGA-KK-A6DY-01A-12R-A311-07	TCGA-KK-A6DY-01A-12D-A30X-08	PRAD
1506	TCGA-KK-A6E0	TCGA-KK-A6E0-01A-11R-A311-07	TCGA-KK-A6E0-01A-11D-A30X-08	PRAD
1507	TCGA-KK-A6E1	TCGA-KK-A6E1-01A-11R-A311-07	TCGA-KK-A6E1-01A-11D-A30X-08	PRAD
1508	TCGA-KK-A6E2	TCGA-KK-A6E2-01A-11R-A311-07	TCGA-KK-A6E2-01A-11D-A30X-08	PRAD
1509	TCGA-KK-A6E5	TCGA-KK-A6E5-01A-11R-A311-07	TCGA-KK-A6E5-01A-11D-A30X-08	PRAD
1510	TCGA-KK-A6E6	TCGA-KK-A6E6-01A-11R-A311-07	TCGA-KK-A6E6-01A-11D-A30X-08	PRAD
1511	TCGA-KK-A7AP	TCGA-KK-A7AP-01A-12R-A33R-07	TCGA-KK-A7AP-01A-12D-A33T-08	PRAD
1512	TCGA-KK-A7AU	TCGA-KK-A7AU-01A-11R-A32O-07	TCGA-KK-A7AU-01A-11D-A32B-08	PRAD
1513	TCGA-KK-A7AV	TCGA-KK-A7AV-01A-11R-A32O-07	TCGA-KK-A7AV-01A-11D-A32B-08	PRAD
1514	TCGA-KK-A7B1	TCGA-KK-A7B1-01A-11R-A32O-07	TCGA-KK-A7B1-01A-11D-A32B-08	PRAD
1515	TCGA-KK-A7B3	TCGA-KK-A7B3-01A-11R-A33R-07	TCGA-KK-A7B3-01A-11D-A33T-08	PRAD
1516	TCGA-KK-A7B4	TCGA-KK-A7B4-01A-11R-A32O-07	TCGA-KK-A7B4-01A-11D-A32B-08	PRAD
1517	TCGA-KK-A8I4	TCGA-KK-A8I4-01A-11R-A36G-07	TCGA-KK-A8I4-01A-11D-A364-08	PRAD
1518	TCGA-KK-A8I5	TCGA-KK-A8I5-01A-11R-A36G-07	TCGA-KK-A8I5-01A-11D-A364-08	PRAD
1519	TCGA-KK-A8I6	TCGA-KK-A8I6-01A-11R-A36G-07	TCGA-KK-A8I6-01A-11D-A364-08	PRAD
1520	TCGA-KK-A8I8	TCGA-KK-A8I8-01A-11R-A36G-07	TCGA-KK-A8I8-01A-11D-A364-08	PRAD
1521	TCGA-KK-A8I9	TCGA-KK-A8I9-01A-11R-A36G-07	TCGA-KK-A8I9-01A-11D-A364-08	PRAD
1522	TCGA-KK-A8IA	TCGA-KK-A8IA-01A-11R-A36G-07	TCGA-KK-A8IA-01A-11D-A364-08	PRAD
1523	TCGA-KK-A8IB	TCGA-KK-A8IB-01A-11R-A36G-07	TCGA-KK-A8IB-01A-11D-A364-08	PRAD
1524	TCGA-KK-A8IC	TCGA-KK-A8IC-01A-11R-A36G-07	TCGA-KK-A8IC-01A-11D-A364-08	PRAD
1525	TCGA-KK-A8ID	TCGA-KK-A8ID-01A-11R-A36G-07	TCGA-KK-A8ID-01A-11D-A364-08	PRAD
1526	TCGA-KK-A8IF	TCGA-KK-A8IF-01A-11R-A36G-07	TCGA-KK-A8IF-01A-11D-A364-08	PRAD
1527	TCGA-KK-A8IG	TCGA-KK-A8IG-01A-11R-A36G-07	TCGA-KK-A8IG-01A-11D-A364-08	PRAD
1528	TCGA-KK-A8IH	TCGA-KK-A8IH-01A-11R-A36G-07	TCGA-KK-A8IH-01A-11D-A364-08	PRAD
1529	TCGA-KK-A8II	TCGA-KK-A8II-01A-11R-A36G-07	TCGA-KK-A8II-01A-11D-A364-08	PRAD
1530	TCGA-KK-A8IJ	TCGA-KK-A8IJ-01A-11R-A352-07	TCGA-KK-A8IJ-01A-11D-A34U-08	PRAD
1531	TCGA-KK-A8IK	TCGA-KK-A8IK-01A-11R-A36G-07	TCGA-KK-A8IK-01A-11D-A364-08	PRAD
1532	TCGA-KK-A8IL	TCGA-KK-A8IL-01A-11R-A36G-07	TCGA-KK-A8IL-01A-11D-A364-08	PRAD
1533	TCGA-M7-A71Y	TCGA-M7-A71Y-01A-22R-A32O-07	TCGA-M7-A71Y-01A-22D-A32B-08	PRAD
1534	TCGA-M7-A721	TCGA-M7-A721-01A-12R-A32O-07	TCGA-M7-A721-01A-12D-A32B-08	PRAD
1535	TCGA-M7-A722	TCGA-M7-A722-01A-12R-A36G-07	TCGA-M7-A722-01A-12D-A364-08	PRAD
1536	TCGA-M7-A725	TCGA-M7-A725-01A-12R-A32O-07	TCGA-M7-A725-01A-12D-A32B-08	PRAD
1537	TCGA-QU-A6IP	TCGA-QU-A6IP-01A-11R-A31N-07	TCGA-QU-A6IP-01A-11D-A31L-08	PRAD
1538	TCGA-SU-A7E7	TCGA-SU-A7E7-01A-22R-A33R-07	TCGA-SU-A7E7-01A-22D-A33T-08	PRAD
1539	TCGA-TK-A8OK	TCGA-TK-A8OK-01A-22R-A36G-07	TCGA-TK-A8OK-01A-22D-A364-08	PRAD
1540	TCGA-TP-A8TT	TCGA-TP-A8TT-01A-12R-A41O-07	TCGA-TP-A8TT-01A-12D-A41K-08	PRAD
1541	TCGA-TP-A8TV	TCGA-TP-A8TV-01A-11R-A41O-07	TCGA-TP-A8TV-01A-11D-A41K-08	PRAD
1542	TCGA-V1-A8MF	TCGA-V1-A8MF-01A-11R-A36G-07	TCGA-V1-A8MF-01A-11D-A364-08	PRAD
1543	TCGA-V1-A8MG	TCGA-V1-A8MG-01A-11R-A36G-07	TCGA-V1-A8MG-01A-11D-A364-08	PRAD
1544	TCGA-V1-A8MJ	TCGA-V1-A8MJ-01A-11R-A36G-07	TCGA-V1-A8MJ-01A-11D-A364-08	PRAD
1545	TCGA-V1-A8ML	TCGA-V1-A8ML-01A-11R-A37L-07	TCGA-V1-A8ML-01A-11D-A377-08	PRAD
1546	TCGA-V1-A8MU	TCGA-V1-A8MU-01A-11R-A37L-07	TCGA-V1-A8MU-01A-11D-A377-08	PRAD
1547	TCGA-V1-A8WL	TCGA-V1-A8WL-01A-11R-A37L-07	TCGA-V1-A8WL-01A-11D-A377-08	PRAD
1548	TCGA-V1-A8WN	TCGA-V1-A8WN-01A-11R-A37L-07	TCGA-V1-A8WN-01A-11D-A377-08	PRAD
1549	TCGA-V1-A8WS	TCGA-V1-A8WS-01A-11R-A37L-07	TCGA-V1-A8WS-01A-11D-A377-08	PRAD
1550	TCGA-V1-A8WV	TCGA-V1-A8WV-01A-11R-A37L-07	TCGA-V1-A8WV-01A-11D-A377-08	PRAD
1551	TCGA-V1-A8WW	TCGA-V1-A8WW-01A-11R-A37L-07	TCGA-V1-A8WW-01A-11D-A377-08	PRAD
1552	TCGA-V1-A8X3	TCGA-V1-A8X3-01A-11R-A37L-07	TCGA-V1-A8X3-01A-11D-A377-08	PRAD
1553	TCGA-V1-A9O7	TCGA-V1-A9O7-01A-21R-A41O-07	TCGA-V1-A9O7-01A-21D-A41K-08	PRAD
1554	TCGA-V1-A9O9	TCGA-V1-A9O9-01A-11R-A41O-07	TCGA-V1-A9O9-01A-11D-A41K-08	PRAD
1555	TCGA-V1-A9OA	TCGA-V1-A9OA-01A-11R-A41O-07	TCGA-V1-A9OA-01A-11D-A41K-08	PRAD
1556	TCGA-V1-A9OF	TCGA-V1-A9OF-01A-11R-A41O-07	TCGA-V1-A9OF-01A-11D-A41K-08	PRAD
1557	TCGA-V1-A9OH	TCGA-V1-A9OH-01A-11R-A41O-07	TCGA-V1-A9OH-01A-11D-A41K-08	PRAD
1558	TCGA-V1-A9OL	TCGA-V1-A9OL-01A-11R-A41O-07	TCGA-V1-A9OL-01A-11D-A41K-08	PRAD
1559	TCGA-V1-A9OQ	TCGA-V1-A9OQ-01A-11R-A41O-07	TCGA-V1-A9OQ-01A-11D-A41K-08	PRAD
1560	TCGA-V1-A9OX	TCGA-V1-A9OX-01A-11R-A41O-07	TCGA-V1-A9OX-01A-11D-A41K-08	PRAD
1561	TCGA-V1-A9OY	TCGA-V1-A9OY-01A-11R-A41O-07	TCGA-V1-A9OY-01A-11D-A41K-08	PRAD
1562	TCGA-V1-A9Z7	TCGA-V1-A9Z7-01A-11R-A41O-07	TCGA-V1-A9Z7-01A-11D-A41K-08	PRAD
1563	TCGA-V1-A9Z8	TCGA-V1-A9Z8-01A-11R-A41O-07	TCGA-V1-A9Z8-01A-11D-A41K-08	PRAD
1564	TCGA-V1-A9Z9	TCGA-V1-A9Z9-01A-21R-A41O-07	TCGA-V1-A9Z9-01A-21D-A41K-08	PRAD
1565	TCGA-V1-A9ZG	TCGA-V1-A9ZG-01A-11R-A41O-07	TCGA-V1-A9ZG-01A-11D-A41K-08	PRAD
1566	TCGA-V1-A9ZI	TCGA-V1-A9ZI-01A-11R-A41O-07	TCGA-V1-A9ZI-01A-11D-A41K-08	PRAD
1567	TCGA-V1-A9ZK	TCGA-V1-A9ZK-01A-11R-A41O-07	TCGA-V1-A9ZK-01A-11D-A41K-08	PRAD
1568	TCGA-V1-A9ZR	TCGA-V1-A9ZR-01A-11R-A41O-07	TCGA-V1-A9ZR-01A-11D-A41K-08	PRAD
1569	TCGA-VN-A88I	TCGA-VN-A88I-01A-11R-A352-07	TCGA-VN-A88I-01A-11D-A34U-08	PRAD
1570	TCGA-VN-A88K	TCGA-VN-A88K-01A-11R-A352-07	TCGA-VN-A88K-01A-11D-A34U-08	PRAD
1571	TCGA-VN-A88L	TCGA-VN-A88L-01A-11R-A352-07	TCGA-VN-A88L-01A-11D-A34U-08	PRAD
1572	TCGA-VN-A88N	TCGA-VN-A88N-01A-11R-A36G-07	TCGA-VN-A88N-01A-11D-A364-08	PRAD
1573	TCGA-VN-A88O	TCGA-VN-A88O-01A-11R-A352-07	TCGA-VN-A88O-01A-11D-A34U-08	PRAD
1574	TCGA-VN-A88P	TCGA-VN-A88P-01A-11R-A352-07	TCGA-VN-A88P-01A-11D-A34U-08	PRAD
1575	TCGA-VN-A88Q	TCGA-VN-A88Q-01A-11R-A352-07	TCGA-VN-A88Q-01A-11D-A34U-08	PRAD
1576	TCGA-VN-A88R	TCGA-VN-A88R-01A-11R-A36G-07	TCGA-VN-A88R-01A-11D-A364-08	PRAD
1577	TCGA-VN-A943	TCGA-VN-A943-01A-11R-A41O-07	TCGA-VN-A943-01A-11D-A41K-08	PRAD
1578	TCGA-VP-A872	TCGA-VP-A872-01A-11R-A352-07	TCGA-VP-A872-01A-11D-A34U-08	PRAD
1579	TCGA-VP-A875	TCGA-VP-A875-01A-31R-A352-07	TCGA-VP-A875-01A-31D-A34U-08	PRAD
1580	TCGA-VP-A876	TCGA-VP-A876-01A-11R-A352-07	TCGA-VP-A876-01A-11D-A34U-08	PRAD
1581	TCGA-VP-A878	TCGA-VP-A878-01A-31R-A352-07	TCGA-VP-A878-01A-31D-A34U-08	PRAD
1582	TCGA-VP-A879	TCGA-VP-A879-01A-11R-A352-07	TCGA-VP-A879-01A-11D-A34U-08	PRAD
1583	TCGA-VP-A87B	TCGA-VP-A87B-01A-11R-A352-07	TCGA-VP-A87B-01A-11D-A34U-08	PRAD
1584	TCGA-VP-A87C	TCGA-VP-A87C-01A-11R-A352-07	TCGA-VP-A87C-01A-11D-A34U-08	PRAD
1585	TCGA-VP-A87D	TCGA-VP-A87D-01A-11R-A352-07	TCGA-VP-A87D-01A-11D-A34U-08	PRAD
1586	TCGA-VP-A87E	TCGA-VP-A87E-01A-31R-A352-07	TCGA-VP-A87E-01A-31D-A34U-08	PRAD
1587	TCGA-VP-A87H	TCGA-VP-A87H-01A-11R-A352-07	TCGA-VP-A87H-01A-11D-A34U-08	PRAD
1588	TCGA-VP-A87J	TCGA-VP-A87J-01A-11R-A352-07	TCGA-VP-A87J-01A-11D-A34U-08	PRAD
1589	TCGA-VP-A87K	TCGA-VP-A87K-01A-11R-A352-07	TCGA-VP-A87K-01A-11D-A34U-08	PRAD
1590	TCGA-VP-AA1N	TCGA-VP-AA1N-01A-31R-A41O-07	TCGA-VP-AA1N-01A-31D-A41K-08	PRAD
1591	TCGA-WW-A8ZI	TCGA-WW-A8ZI-01A-11R-A37L-07	TCGA-WW-A8ZI-01A-11D-A377-08	PRAD
1592	TCGA-XA-A8JR	TCGA-XA-A8JR-01A-11R-A36G-07	TCGA-XA-A8JR-01A-11D-A364-08	PRAD
1593	TCGA-XJ-A83G	TCGA-XJ-A83G-01A-11R-A352-07	TCGA-XJ-A83G-01A-11D-A34U-08	PRAD
1594	TCGA-XJ-A83H	TCGA-XJ-A83H-01A-11R-A352-07	TCGA-XJ-A83H-01A-11D-A34U-08	PRAD
1595	TCGA-XJ-A9DI	TCGA-XJ-A9DI-01A-11R-A37L-07	TCGA-XJ-A9DI-01A-11D-A377-08	PRAD
1596	TCGA-XJ-A9DK	TCGA-XJ-A9DK-01A-11R-A37L-07	TCGA-XJ-A9DK-01A-11D-A377-08	PRAD
1597	TCGA-XK-AAIR	TCGA-XK-AAIR-01A-11R-A41O-07	TCGA-XK-AAIR-01A-11D-A41K-08	PRAD
1598	TCGA-XK-AAIV	TCGA-XK-AAIV-01A-11R-A41O-07	TCGA-XK-AAIV-01A-11D-A41K-08	PRAD
1599	TCGA-XK-AAJ3	TCGA-XK-AAJ3-01A-11R-A41O-07	TCGA-XK-AAJ3-01A-11D-A41K-08	PRAD
1600	TCGA-XK-AAJA	TCGA-XK-AAJA-01A-11R-A41O-07	TCGA-XK-AAJA-01A-11D-A41K-08	PRAD
1601	TCGA-XK-AAJP	TCGA-XK-AAJP-01A-11R-A41O-07	TCGA-XK-AAJP-01A-11D-A41K-08	PRAD
1602	TCGA-XK-AAJR	TCGA-XK-AAJR-01A-11R-A41O-07	TCGA-XK-AAJR-01A-11D-A41K-08	PRAD
1603	TCGA-XK-AAJT	TCGA-XK-AAJT-01A-11R-A41O-07	TCGA-XK-AAJT-01A-11D-A41K-08	PRAD
1604	TCGA-XQ-A8TA	TCGA-XQ-A8TA-01A-11R-A36G-07	TCGA-XQ-A8TA-01A-11D-A364-08	PRAD
1605	TCGA-XQ-A8TB	TCGA-XQ-A8TB-01A-11R-A36G-07	TCGA-XQ-A8TB-01A-11D-A364-08	PRAD
1606	TCGA-Y6-A8TL	TCGA-Y6-A8TL-01A-21R-A37L-07	TCGA-Y6-A8TL-01A-21D-A377-08	PRAD
1607	TCGA-Y6-A9XI	TCGA-Y6-A9XI-01A-11R-A41O-07	TCGA-Y6-A9XI-01A-11D-A41K-08	PRAD
1608	TCGA-YJ-A8SW	TCGA-YJ-A8SW-01A-11R-A37L-07	TCGA-YJ-A8SW-01A-11D-A377-08	PRAD
1609	TCGA-YL-A8HJ	TCGA-YL-A8HJ-01A-11R-A36G-07	TCGA-YL-A8HJ-01A-11D-A364-08	PRAD
1610	TCGA-YL-A8HK	TCGA-YL-A8HK-01A-11R-A36G-07	TCGA-YL-A8HK-01A-11D-A364-08	PRAD
1611	TCGA-YL-A8HL	TCGA-YL-A8HL-01A-11R-A36G-07	TCGA-YL-A8HL-01A-11D-A364-08	PRAD
1612	TCGA-YL-A8HM	TCGA-YL-A8HM-01A-11R-A36G-07	TCGA-YL-A8HM-01A-11D-A364-08	PRAD
1613	TCGA-YL-A8HO	TCGA-YL-A8HO-01A-11R-A36G-07	TCGA-YL-A8HO-01A-11D-A364-08	PRAD
1614	TCGA-YL-A8S8	TCGA-YL-A8S8-01A-11R-A37L-07	TCGA-YL-A8S8-01A-11D-A377-08	PRAD
1615	TCGA-YL-A8S9	TCGA-YL-A8S9-01A-11R-A37L-07	TCGA-YL-A8S9-01A-11D-A377-08	PRAD
1616	TCGA-YL-A8SA	TCGA-YL-A8SA-01A-21R-A37L-07	TCGA-YL-A8SA-01A-21D-A377-08	PRAD
1617	TCGA-YL-A8SB	TCGA-YL-A8SB-01A-31R-A37L-07	TCGA-YL-A8SB-01A-31D-A377-08	PRAD
1618	TCGA-YL-A8SC	TCGA-YL-A8SC-01A-11R-A37L-07	TCGA-YL-A8SC-01A-11D-A377-08	PRAD
1619	TCGA-YL-A8SH	TCGA-YL-A8SH-01B-11R-A37L-07	TCGA-YL-A8SH-01B-11D-A377-08	PRAD
1620	TCGA-YL-A8SI	TCGA-YL-A8SI-01A-11R-A41O-07	TCGA-YL-A8SI-01A-11D-A41K-08	PRAD
1621	TCGA-YL-A8SJ	TCGA-YL-A8SJ-01B-11R-A37L-07	TCGA-YL-A8SJ-01B-11D-A377-08	PRAD
1622	TCGA-YL-A8SK	TCGA-YL-A8SK-01B-21R-A37L-07	TCGA-YL-A8SK-01B-21D-A377-08	PRAD
1623	TCGA-YL-A8SL	TCGA-YL-A8SL-01B-21R-A37L-07	TCGA-YL-A8SL-01B-21D-A377-08	PRAD
1624	TCGA-YL-A8SO	TCGA-YL-A8SO-01B-31R-A37L-07	TCGA-YL-A8SO-01B-31D-A377-08	PRAD
1625	TCGA-YL-A8SP	TCGA-YL-A8SP-01B-11R-A37L-07	TCGA-YL-A8SP-01B-11D-A377-08	PRAD
1626	TCGA-YL-A8SQ	TCGA-YL-A8SQ-01B-11R-A37L-07	TCGA-YL-A8SQ-01B-11D-A377-08	PRAD
1627	TCGA-YL-A8SR	TCGA-YL-A8SR-01B-11R-A37L-07	TCGA-YL-A8SR-01B-11D-A377-08	PRAD
1628	TCGA-YL-A9WH	TCGA-YL-A9WH-01A-11R-A37L-07	TCGA-YL-A9WH-01A-11D-A377-08	PRAD
1629	TCGA-YL-A9WI	TCGA-YL-A9WI-01A-11R-A37L-07	TCGA-YL-A9WI-01A-11D-A377-08	PRAD
1630	TCGA-YL-A9WJ	TCGA-YL-A9WJ-01A-11R-A37L-07	TCGA-YL-A9WJ-01A-11D-A377-08	PRAD
1631	TCGA-YL-A9WK	TCGA-YL-A9WK-01A-11R-A37L-07	TCGA-YL-A9WK-01A-11D-A377-08	PRAD
1632	TCGA-YL-A9WL	TCGA-YL-A9WL-01A-11R-A41O-07	TCGA-YL-A9WL-01A-11D-A41K-08	PRAD
1633	TCGA-YL-A9WX	TCGA-YL-A9WX-01A-21R-A41O-07	TCGA-YL-A9WX-01A-21D-A41K-08	PRAD
1634	TCGA-YL-A9WY	TCGA-YL-A9WY-01A-11R-A41O-07	TCGA-YL-A9WY-01A-11D-A41K-08	PRAD
1635	TCGA-ZG-A8QW	TCGA-ZG-A8QW-01A-11R-A37L-07	TCGA-ZG-A8QW-01A-11D-A377-08	PRAD
1636	TCGA-ZG-A8QX	TCGA-ZG-A8QX-01A-11R-A37L-07	TCGA-ZG-A8QX-01A-11D-A377-08	PRAD
1637	TCGA-ZG-A8QY	TCGA-ZG-A8QY-01A-11R-A37L-07	TCGA-ZG-A8QY-01A-11D-A377-08	PRAD
1638	TCGA-ZG-A8QZ	TCGA-ZG-A8QZ-01A-11R-A37L-07	TCGA-ZG-A8QZ-01A-11D-A377-08	PRAD
1639	TCGA-ZG-A9KY	TCGA-ZG-A9KY-01A-11R-A41O-07	TCGA-ZG-A9KY-01A-11D-A41K-08	PRAD
1640	TCGA-ZG-A9L0	TCGA-ZG-A9L0-01A-11R-A41O-07	TCGA-ZG-A9L0-01A-11D-A41K-08	PRAD
1641	TCGA-ZG-A9L1	TCGA-ZG-A9L1-01A-11R-A41O-07	TCGA-ZG-A9L1-01A-11D-A41K-08	PRAD
1642	TCGA-ZG-A9L2	TCGA-ZG-A9L2-01A-31R-A41O-07	TCGA-ZG-A9L2-01A-31D-A41K-08	PRAD
1643	TCGA-ZG-A9L4	TCGA-ZG-A9L4-01A-11R-A41O-07	TCGA-ZG-A9L4-01A-11D-A41K-08	PRAD
1644	TCGA-ZG-A9L5	TCGA-ZG-A9L5-01A-12R-A41O-07	TCGA-ZG-A9L5-01A-12D-A41K-08	PRAD
1645	TCGA-ZG-A9L6	TCGA-ZG-A9L6-01A-11R-A41O-07	TCGA-ZG-A9L6-01A-11D-A41K-08	PRAD
1646	TCGA-ZG-A9LN	TCGA-ZG-A9LN-01A-11R-A41O-07	TCGA-ZG-A9LN-01A-11D-A41K-08	PRAD
1647	TCGA-ZG-A9LS	TCGA-ZG-A9LS-01A-12R-A41O-07	TCGA-ZG-A9LS-01A-12D-A41K-08	PRAD
1648	TCGA-ZG-A9LY	TCGA-ZG-A9LY-01A-11R-A41O-07	TCGA-ZG-A9LY-01A-11D-A41K-08	PRAD
1649	TCGA-ZG-A9LZ	TCGA-ZG-A9LZ-01A-11R-A41O-07	TCGA-ZG-A9LZ-01A-11D-A41K-08	PRAD
1650	TCGA-ZG-A9M4	TCGA-ZG-A9M4-01A-11R-A41O-07	TCGA-ZG-A9M4-01A-11D-A41K-08	PRAD
1651	TCGA-ZG-A9MC	TCGA-ZG-A9MC-01A-31R-A41O-07	TCGA-ZG-A9MC-01A-31D-A41K-08	PRAD
1652	TCGA-ZG-A9N3	TCGA-ZG-A9N3-01A-11R-A41O-07	TCGA-ZG-A9N3-01A-11D-A41K-08	PRAD
1653	TCGA-ZG-A9ND	TCGA-ZG-A9ND-01A-11R-A41O-07	TCGA-ZG-A9ND-01A-11D-A41K-08	PRAD
1654	TCGA-ZG-A9NI	TCGA-ZG-A9NI-01A-11R-A41O-07	TCGA-ZG-A9NI-01A-11D-A41K-08	PRAD
1655	TCGA-2E-A9G8	TCGA-2E-A9G8-01A-11R-A40A-07	TCGA-2E-A9G8-01A-11D-A403-09	UCEC
1656	TCGA-4E-A92E	TCGA-4E-A92E-01A-11R-A37O-07	TCGA-4E-A92E-01A-11D-A37N-09	UCEC
1657	TCGA-5B-A90C	TCGA-5B-A90C-01A-11R-A37O-07	TCGA-5B-A90C-01A-11D-A37N-09	UCEC
1658	TCGA-5S-A9Q8	TCGA-5S-A9Q8-01A-11R-A40A-07	TCGA-5S-A9Q8-01A-11D-A403-09	UCEC
1659	TCGA-A5-A0GQ	TCGA-A5-A0GQ-01A-11R-A118-07	TCGA-A5-A0GQ-01A-11D-A122-09	UCEC
1660	TCGA-A5-A0R6	TCGA-A5-A0R6-01A-11R-A104-07	TCGA-A5-A0R6-01A-11D-A10B-09	UCEC
1661	TCGA-A5-A0R7	TCGA-A5-A0R7-01A-31R-A16W-07	TCGA-A5-A0R7-01A-31D-A10B-09	UCEC
1662	TCGA-A5-A0R8	TCGA-A5-A0R8-01A-11R-A104-07	TCGA-A5-A0R8-01A-11D-A10B-09	UCEC
1663	TCGA-A5-A0R9	TCGA-A5-A0R9-01A-11R-A104-07	TCGA-A5-A0R9-01A-11D-A10B-09	UCEC
1664	TCGA-A5-A0RA	TCGA-A5-A0RA-01A-21R-A104-07	TCGA-A5-A0RA-01A-21D-A10B-09	UCEC
1665	TCGA-A5-A0VO	TCGA-A5-A0VO-01A-21R-A109-07	TCGA-A5-A0VO-01A-21D-A10G-09	UCEC
1666	TCGA-A5-A0VP	TCGA-A5-A0VP-01A-21R-A104-07	TCGA-A5-A0VP-01A-21D-A10B-09	UCEC
1667	TCGA-A5-A0VQ	TCGA-A5-A0VQ-01A-11R-A104-07	TCGA-A5-A0VQ-01A-11D-A10B-09	UCEC
1668	TCGA-A5-A1OG	TCGA-A5-A1OG-01A-11R-A14D-07	TCGA-A5-A1OG-01A-11D-A14G-09	UCEC
1669	TCGA-A5-A1OH	TCGA-A5-A1OH-01A-21R-A22K-07	TCGA-A5-A1OH-01A-21D-A228-09	UCEC
1670	TCGA-A5-A1OJ	TCGA-A5-A1OJ-01A-11R-A14D-07	TCGA-A5-A1OJ-01A-11D-A14G-09	UCEC
1671	TCGA-A5-A1OK	TCGA-A5-A1OK-01A-11R-A14M-07	TCGA-A5-A1OK-01A-11D-A14K-09	UCEC
1672	TCGA-A5-A2K2	TCGA-A5-A2K2-01A-11R-A18M-07	TCGA-A5-A2K2-01A-11D-A18P-09	UCEC
1673	TCGA-A5-A2K3	TCGA-A5-A2K3-01A-11R-A32Y-07	TCGA-A5-A2K3-01A-11D-A17W-09	UCEC
1674	TCGA-A5-A2K4	TCGA-A5-A2K4-01A-11R-A18M-07	TCGA-A5-A2K4-01A-11D-A18P-09	UCEC
1675	TCGA-A5-A2K7	TCGA-A5-A2K7-01A-11R-A180-07	TCGA-A5-A2K7-01A-11D-A17W-09	UCEC
1676	TCGA-A5-A3LO	TCGA-A5-A3LO-01A-11R-A22K-07	TCGA-A5-A3LO-01A-11D-A228-09	UCEC
1677	TCGA-A5-A3LP	TCGA-A5-A3LP-01A-11R-A22K-07	TCGA-A5-A3LP-01A-11D-A228-09	UCEC
1678	TCGA-A5-A7WK	TCGA-A5-A7WK-01A-11R-A34R-07	TCGA-A5-A7WK-01A-11D-A34Q-09	UCEC
1679	TCGA-A5-AB3J	TCGA-A5-AB3J-01A-11R-A40A-07	TCGA-A5-AB3J-01A-11D-A403-09	UCEC
1680	TCGA-AJ-A23M	TCGA-AJ-A23M-01A-11R-A157-07	TCGA-AJ-A23M-01A-11D-A159-09	UCEC
1681	TCGA-AJ-A23N	TCGA-AJ-A23N-01A-11R-A22K-07	TCGA-AJ-A23N-01A-11D-A228-09	UCEC
1682	TCGA-AJ-A23O	TCGA-AJ-A23O-01A-11R-A157-07	TCGA-AJ-A23O-01A-11D-A159-09	UCEC
1683	TCGA-AJ-A2QK	TCGA-AJ-A2QK-01A-11R-A18M-07	TCGA-AJ-A2QK-01A-11D-A18P-09	UCEC
1684	TCGA-AJ-A2QL	TCGA-AJ-A2QL-01A-11R-A18M-07	TCGA-AJ-A2QL-01A-11D-A18P-09	UCEC
1685	TCGA-AJ-A2QM	TCGA-AJ-A2QM-01A-11R-A18M-07	TCGA-AJ-A2QM-01A-11D-A18P-09	UCEC
1686	TCGA-AJ-A2QN	TCGA-AJ-A2QN-01A-11R-A18M-07	TCGA-AJ-A2QN-01A-11D-A18P-09	UCEC
1687	TCGA-AJ-A2QO	TCGA-AJ-A2QO-01A-11R-A32Y-07	TCGA-AJ-A2QO-01A-11D-A18P-09	UCEC
1688	TCGA-AJ-A3BD	TCGA-AJ-A3BD-01A-11R-A19W-07	TCGA-AJ-A3BD-01A-11D-A19Y-09	UCEC
1689	TCGA-AJ-A3BF	TCGA-AJ-A3BF-01A-11R-A213-07	TCGA-AJ-A3BF-01A-11D-A20S-09	UCEC
1690	TCGA-AJ-A3BG	TCGA-AJ-A3BG-01A-11R-A19W-07	TCGA-AJ-A3BG-01A-11D-A19Y-09	UCEC
1691	TCGA-AJ-A3BK	TCGA-AJ-A3BK-01A-11R-A19W-07	TCGA-AJ-A3BK-01A-11D-A19Y-09	UCEC
1692	TCGA-AJ-A3EJ	TCGA-AJ-A3EJ-01A-11R-A19W-07	TCGA-AJ-A3EJ-01A-11D-A19Y-09	UCEC
1693	TCGA-AJ-A3EM	TCGA-AJ-A3EM-01A-11R-A213-07	TCGA-AJ-A3EM-01A-11D-A20S-09	UCEC
1694	TCGA-AJ-A3I9	TCGA-AJ-A3I9-01A-11R-A22K-07	TCGA-AJ-A3I9-01A-11D-A228-09	UCEC
1695	TCGA-AJ-A3IA	TCGA-AJ-A3IA-01A-11R-A213-07	TCGA-AJ-A3IA-01A-11D-A20S-09	UCEC
1696	TCGA-AJ-A3NF	TCGA-AJ-A3NF-01A-11R-A22K-07	TCGA-AJ-A3NF-01A-11D-A228-09	UCEC
1697	TCGA-AJ-A3NG	TCGA-AJ-A3NG-01A-11R-A22K-07	TCGA-AJ-A3NG-01A-11D-A228-09	UCEC
1698	TCGA-AJ-A3OJ	TCGA-AJ-A3OJ-01A-11R-A22K-07	TCGA-AJ-A3OJ-01A-11D-A228-09	UCEC
1699	TCGA-AJ-A3OK	TCGA-AJ-A3OK-01A-12R-A22K-07	TCGA-AJ-A3OK-01A-12D-A228-09	UCEC
1700	TCGA-AJ-A3OL	TCGA-AJ-A3OL-01A-11R-A22K-07	TCGA-AJ-A3OL-01A-11D-A228-09	UCEC
1701	TCGA-AJ-A3QS	TCGA-AJ-A3QS-01A-11R-A22K-07	TCGA-AJ-A3QS-01A-11D-A228-09	UCEC
1702	TCGA-AJ-A3TW	TCGA-AJ-A3TW-01A-11R-A22K-07	TCGA-AJ-A3TW-01A-11D-A228-09	UCEC
1703	TCGA-AJ-A5DV	TCGA-AJ-A5DV-01A-11R-A27V-07	TCGA-AJ-A5DV-01A-11D-A27P-09	UCEC
1704	TCGA-AJ-A8CT	TCGA-AJ-A8CT-01A-11R-A37O-07	TCGA-AJ-A8CT-01A-11D-A37N-09	UCEC
1705	TCGA-AJ-A8CV	TCGA-AJ-A8CV-01A-11R-A37O-07	TCGA-AJ-A8CV-01A-11D-A37N-09	UCEC
1706	TCGA-AJ-A8CW	TCGA-AJ-A8CW-01A-11R-A37O-07	TCGA-AJ-A8CW-01A-11D-A37N-09	UCEC
1707	TCGA-AP-A0LE	TCGA-AP-A0LE-01A-11R-A104-07	TCGA-AP-A0LE-01A-11D-A127-09	UCEC
1708	TCGA-AP-A0LF	TCGA-AP-A0LF-01A-11R-A118-07	TCGA-AP-A0LF-01A-11D-A122-09	UCEC
1709	TCGA-AP-A0LL	TCGA-AP-A0LL-01A-12R-A104-07	TCGA-AP-A0LL-01A-12D-A127-09	UCEC
1710	TCGA-AP-A0LP	TCGA-AP-A0LP-01A-12R-A104-07	TCGA-AP-A0LP-01A-12D-A10B-09	UCEC
1711	TCGA-AP-A0LS	TCGA-AP-A0LS-01A-11R-A14D-07	TCGA-AP-A0LS-01A-11D-A14G-09	UCEC
1712	TCGA-AP-A1DH	TCGA-AP-A1DH-01A-31R-A137-07	TCGA-AP-A1DH-01A-31D-A135-09	UCEC
1713	TCGA-AP-A1DM	TCGA-AP-A1DM-01A-21R-A137-07	TCGA-AP-A1DM-01A-21D-A135-09	UCEC
1714	TCGA-AP-A1DO	TCGA-AP-A1DO-01A-11R-A137-07	TCGA-AP-A1DO-01A-11D-A135-09	UCEC
1715	TCGA-AP-A1DP	TCGA-AP-A1DP-01A-11R-A137-07	TCGA-AP-A1DP-01A-11D-A135-09	UCEC
1716	TCGA-AP-A1DQ	TCGA-AP-A1DQ-01A-11R-A137-07	TCGA-AP-A1DQ-01A-11D-A135-09	UCEC
1717	TCGA-AP-A1DR	TCGA-AP-A1DR-01A-11R-A137-07	TCGA-AP-A1DR-01A-11D-A135-09	UCEC
1718	TCGA-AP-A1E1	TCGA-AP-A1E1-01A-11R-A137-07	TCGA-AP-A1E1-01A-11D-A135-09	UCEC
1719	TCGA-AP-A1E3	TCGA-AP-A1E3-01A-11R-A137-07	TCGA-AP-A1E3-01A-11D-A135-09	UCEC
1720	TCGA-AP-A1E4	TCGA-AP-A1E4-01A-12R-A137-07	TCGA-AP-A1E4-01A-12D-A135-09	UCEC
1721	TCGA-AP-A5FX	TCGA-AP-A5FX-01A-11R-A27V-07	TCGA-AP-A5FX-01A-11D-A27P-09	UCEC
1722	TCGA-AW-A1PO	TCGA-AW-A1PO-01A-12R-A157-07	TCGA-AW-A1PO-01A-12D-A159-09	UCEC
1723	TCGA-AX-A06H	TCGA-AX-A06H-01A-11R-A118-07	TCGA-AX-A06H-01A-11D-A122-09	UCEC
1724	TCGA-AX-A06L	TCGA-AX-A06L-01A-11R-A118-07	TCGA-AX-A06L-01A-11D-A122-09	UCEC
1725	TCGA-AX-A0IS	TCGA-AX-A0IS-01A-12R-A10J-07	TCGA-AX-A0IS-01A-12D-A10M-09	UCEC
1726	TCGA-AX-A0IU	TCGA-AX-A0IU-01A-11R-A16W-07	TCGA-AX-A0IU-01A-11D-A10B-09	UCEC
1727	TCGA-AX-A1C4	TCGA-AX-A1C4-01A-11R-A137-07	TCGA-AX-A1C4-01A-11D-A135-09	UCEC
1728	TCGA-AX-A1C5	TCGA-AX-A1C5-01A-11R-A137-07	TCGA-AX-A1C5-01A-11D-A135-09	UCEC
1729	TCGA-AX-A1C7	TCGA-AX-A1C7-01A-11R-A137-07	TCGA-AX-A1C7-01A-11D-A135-09	UCEC
1730	TCGA-AX-A1C8	TCGA-AX-A1C8-01A-11R-A137-07	TCGA-AX-A1C8-01A-11D-A135-09	UCEC
1731	TCGA-AX-A1C9	TCGA-AX-A1C9-01A-11R-A137-07	TCGA-AX-A1C9-01A-11D-A135-09	UCEC
1732	TCGA-AX-A1CA	TCGA-AX-A1CA-01A-12R-A137-07	TCGA-AX-A1CA-01A-12D-A135-09	UCEC
1733	TCGA-AX-A1CC	TCGA-AX-A1CC-01A-11R-A137-07	TCGA-AX-A1CC-01A-11D-A135-09	UCEC
1734	TCGA-AX-A1CF	TCGA-AX-A1CF-01A-11R-A137-07	TCGA-AX-A1CF-01A-11D-A135-09	UCEC
1735	TCGA-AX-A1CI	TCGA-AX-A1CI-01A-11R-A137-07	TCGA-AX-A1CI-01A-11D-A135-09	UCEC
1736	TCGA-AX-A1CJ	TCGA-AX-A1CJ-01A-11R-A137-07	TCGA-AX-A1CJ-01A-11D-A135-09	UCEC
1737	TCGA-AX-A1CK	TCGA-AX-A1CK-01A-11R-A137-07	TCGA-AX-A1CK-01A-11D-A135-09	UCEC
1738	TCGA-AX-A1CN	TCGA-AX-A1CN-01A-11R-A137-07	TCGA-AX-A1CN-01A-11D-A135-09	UCEC
1739	TCGA-AX-A1CP	TCGA-AX-A1CP-01A-11R-A137-07	TCGA-AX-A1CP-01A-11D-A135-09	UCEC
1740	TCGA-AX-A2H2	TCGA-AX-A2H2-01A-11R-A180-07	TCGA-AX-A2H2-01A-11D-A17W-09	UCEC
1741	TCGA-AX-A2H4	TCGA-AX-A2H4-01A-21R-A18M-07	TCGA-AX-A2H4-01A-21D-A18P-09	UCEC
1742	TCGA-AX-A2H5	TCGA-AX-A2H5-01A-11R-A17B-07	TCGA-AX-A2H5-01A-11D-A17D-09	UCEC
1743	TCGA-AX-A2H7	TCGA-AX-A2H7-01A-12R-A18M-07	TCGA-AX-A2H7-01A-12D-A18P-09	UCEC
1744	TCGA-AX-A2H8	TCGA-AX-A2H8-01A-11R-A17B-07	TCGA-AX-A2H8-01A-11D-A17D-09	UCEC
1745	TCGA-AX-A2HF	TCGA-AX-A2HF-01A-11R-A17B-07	TCGA-AX-A2HF-01A-11D-A17D-09	UCEC
1746	TCGA-AX-A2HG	TCGA-AX-A2HG-01A-11R-A17B-07	TCGA-AX-A2HG-01A-11D-A17D-09	UCEC
1747	TCGA-AX-A2HH	TCGA-AX-A2HH-01A-11R-A32Y-07	TCGA-AX-A2HH-01A-11D-A17D-09	UCEC
1748	TCGA-AX-A2HK	TCGA-AX-A2HK-01A-11R-A17B-07	TCGA-AX-A2HK-01A-11D-A17D-09	UCEC
1749	TCGA-AX-A2IN	TCGA-AX-A2IN-01A-12R-A180-07	TCGA-AX-A2IN-01A-12D-A17W-09	UCEC
1750	TCGA-AX-A2IO	TCGA-AX-A2IO-01A-11R-A180-07	TCGA-AX-A2IO-01A-11D-A17W-09	UCEC
1751	TCGA-AX-A3FS	TCGA-AX-A3FS-01A-11R-A22K-07	TCGA-AX-A3FS-01A-11D-A228-09	UCEC
1752	TCGA-AX-A3FT	TCGA-AX-A3FT-01A-11R-A22K-07	TCGA-AX-A3FT-01A-11D-A228-09	UCEC
1753	TCGA-AX-A3FV	TCGA-AX-A3FV-01A-11R-A22K-07	TCGA-AX-A3FV-01A-11D-A228-09	UCEC
1754	TCGA-AX-A3FW	TCGA-AX-A3FW-01A-11R-A22K-07	TCGA-AX-A3FW-01A-11D-A228-09	UCEC
1755	TCGA-AX-A3FX	TCGA-AX-A3FX-01A-11R-A22K-07	TCGA-AX-A3FX-01A-11D-A228-09	UCEC
1756	TCGA-AX-A3FZ	TCGA-AX-A3FZ-01A-11R-A22K-07	TCGA-AX-A3FZ-01A-11D-A228-09	UCEC
1757	TCGA-AX-A3G1	TCGA-AX-A3G1-01A-11R-A22K-07	TCGA-AX-A3G1-01A-11D-A228-09	UCEC
1758	TCGA-AX-A3G3	TCGA-AX-A3G3-01A-11R-A213-07	TCGA-AX-A3G3-01A-11D-A20S-09	UCEC
1759	TCGA-AX-A3G4	TCGA-AX-A3G4-01A-11R-A213-07	TCGA-AX-A3G4-01A-11D-A20S-09	UCEC
1760	TCGA-AX-A3G6	TCGA-AX-A3G6-01A-11R-A213-07	TCGA-AX-A3G6-01A-11D-A20S-09	UCEC
1761	TCGA-AX-A3G7	TCGA-AX-A3G7-01A-12R-A213-07	TCGA-AX-A3G7-01A-12D-A20S-09	UCEC
1762	TCGA-AX-A3G8	TCGA-AX-A3G8-01A-11R-A22K-07	TCGA-AX-A3G8-01A-11D-A228-09	UCEC
1763	TCGA-AX-A3G9	TCGA-AX-A3G9-01A-11R-A22K-07	TCGA-AX-A3G9-01A-11D-A228-09	UCEC
1764	TCGA-AX-A3GB	TCGA-AX-A3GB-01A-11R-A22K-07	TCGA-AX-A3GB-01A-11D-A228-09	UCEC
1765	TCGA-AX-A3GI	TCGA-AX-A3GI-01A-11R-A213-07	TCGA-AX-A3GI-01A-11D-A20S-09	UCEC
1766	TCGA-B5-A0JN	TCGA-B5-A0JN-01A-11R-A104-07	TCGA-B5-A0JN-01A-11D-A10B-09	UCEC
1767	TCGA-B5-A0JS	TCGA-B5-A0JS-01A-11R-A104-07	TCGA-B5-A0JS-01A-11D-A10B-09	UCEC
1768	TCGA-B5-A0JT	TCGA-B5-A0JT-01A-21R-A118-07	TCGA-B5-A0JT-01A-21D-A122-09	UCEC
1769	TCGA-B5-A0JU	TCGA-B5-A0JU-01B-11R-A14D-07	TCGA-B5-A0JU-01B-11D-A14G-09	UCEC
1770	TCGA-B5-A0JX	TCGA-B5-A0JX-01A-21R-A14M-07	TCGA-B5-A0JX-01A-21D-A14K-09	UCEC
1771	TCGA-B5-A0K8	TCGA-B5-A0K8-01A-11R-A14M-07	TCGA-B5-A0K8-01A-11D-A14K-09	UCEC
1772	TCGA-B5-A0K9	TCGA-B5-A0K9-01A-21R-A104-07	TCGA-B5-A0K9-01A-21D-A10O-09	UCEC
1773	TCGA-B5-A0KB	TCGA-B5-A0KB-01B-11R-A14D-07	TCGA-B5-A0KB-01B-11D-A14G-09	UCEC
1774	TCGA-B5-A11F	TCGA-B5-A11F-01A-11R-A10J-07	TCGA-B5-A11F-01A-11D-A10M-09	UCEC
1775	TCGA-B5-A11G	TCGA-B5-A11G-01A-13R-A118-07	TCGA-B5-A11G-01A-13D-A122-09	UCEC
1776	TCGA-B5-A11H	TCGA-B5-A11H-01A-11R-A118-07	TCGA-B5-A11H-01A-11D-A122-09	UCEC
1777	TCGA-B5-A11I	TCGA-B5-A11I-01A-11R-A10J-07	TCGA-B5-A11I-01A-11D-A10M-09	UCEC
1778	TCGA-B5-A11J	TCGA-B5-A11J-01A-11R-A118-07	TCGA-B5-A11J-01A-11D-A122-09	UCEC
1779	TCGA-B5-A11L	TCGA-B5-A11L-01B-21R-A13S-07	TCGA-B5-A11L-01B-21D-A13L-09	UCEC
1780	TCGA-B5-A11M	TCGA-B5-A11M-01A-11R-A118-07	TCGA-B5-A11M-01A-11D-A122-09	UCEC
1781	TCGA-B5-A11O	TCGA-B5-A11O-01A-11R-A118-07	TCGA-B5-A11O-01A-11D-A122-09	UCEC
1782	TCGA-B5-A11P	TCGA-B5-A11P-01B-11R-A14D-07	TCGA-B5-A11P-01B-11D-A14G-09	UCEC
1783	TCGA-B5-A11Q	TCGA-B5-A11Q-01A-11R-A118-07	TCGA-B5-A11Q-01A-11D-A122-09	UCEC
1784	TCGA-B5-A11R	TCGA-B5-A11R-01A-11R-A118-07	TCGA-B5-A11R-01A-11D-A122-09	UCEC
1785	TCGA-B5-A11S	TCGA-B5-A11S-01A-11R-A118-07	TCGA-B5-A11S-01A-11D-A122-09	UCEC
1786	TCGA-B5-A11U	TCGA-B5-A11U-01A-11R-A118-07	TCGA-B5-A11U-01A-11D-A122-09	UCEC
1787	TCGA-B5-A11V	TCGA-B5-A11V-01A-11R-A10J-07	TCGA-B5-A11V-01A-11D-A10M-09	UCEC
1788	TCGA-B5-A11W	TCGA-B5-A11W-01A-12R-A118-07	TCGA-B5-A11W-01A-12D-A122-09	UCEC
1789	TCGA-B5-A11X	TCGA-B5-A11X-01A-11R-A10J-07	TCGA-B5-A11X-01A-11D-A10M-09	UCEC
1790	TCGA-B5-A11Y	TCGA-B5-A11Y-01A-21R-A10J-07	TCGA-B5-A11Y-01A-21D-A10M-09	UCEC
1791	TCGA-B5-A11Z	TCGA-B5-A11Z-01A-11R-A10J-07	TCGA-B5-A11Z-01A-11D-A10M-09	UCEC
1792	TCGA-B5-A121	TCGA-B5-A121-01A-31R-A118-07	TCGA-B5-A121-01A-31D-A122-09	UCEC
1793	TCGA-B5-A1MS	TCGA-B5-A1MS-01B-11R-A22K-07	TCGA-B5-A1MS-01B-11D-A228-09	UCEC
1794	TCGA-B5-A1MU	TCGA-B5-A1MU-01A-11R-A13S-07	TCGA-B5-A1MU-01A-11D-A13L-09	UCEC
1795	TCGA-B5-A1MV	TCGA-B5-A1MV-01A-31R-A14D-07	TCGA-B5-A1MV-01A-31D-A14G-09	UCEC
1796	TCGA-B5-A1MW	TCGA-B5-A1MW-01A-11R-A32Y-07	TCGA-B5-A1MW-01A-11D-A17D-09	UCEC
1797	TCGA-B5-A1MY	TCGA-B5-A1MY-01A-11R-A144-07	TCGA-B5-A1MY-01A-11D-A142-09	UCEC
1798	TCGA-B5-A1MZ	TCGA-B5-A1MZ-01A-11R-A144-07	TCGA-B5-A1MZ-01A-11D-A142-09	UCEC
1799	TCGA-B5-A1N2	TCGA-B5-A1N2-01A-21R-A144-07	TCGA-B5-A1N2-01A-21D-A142-09	UCEC
1800	TCGA-B5-A3F9	TCGA-B5-A3F9-01A-21R-A22K-07	TCGA-B5-A3F9-01A-21D-A228-09	UCEC
1801	TCGA-B5-A3FB	TCGA-B5-A3FB-01A-11R-A19W-07	TCGA-B5-A3FB-01A-11D-A19Y-09	UCEC
1802	TCGA-B5-A3FD	TCGA-B5-A3FD-01A-11R-A19W-07	TCGA-B5-A3FD-01A-11D-A19Y-09	UCEC
1803	TCGA-B5-A3FH	TCGA-B5-A3FH-01A-11R-A19W-07	TCGA-B5-A3FH-01A-11D-A19Y-09	UCEC
1804	TCGA-B5-A3S1	TCGA-B5-A3S1-01A-11R-A22K-07	TCGA-B5-A3S1-01A-11D-A228-09	UCEC
1805	TCGA-B5-A5OC	TCGA-B5-A5OC-01A-21R-A27V-07	TCGA-B5-A5OC-01A-21D-A27P-09	UCEC
1806	TCGA-B5-A5OD	TCGA-B5-A5OD-01A-11R-A31O-07	TCGA-B5-A5OD-01A-11D-A31U-09	UCEC
1807	TCGA-B5-A5OE	TCGA-B5-A5OE-01A-11R-A31O-07	TCGA-B5-A5OE-01A-11D-A31U-09	UCEC
1808	TCGA-BG-A0M8	TCGA-BG-A0M8-01A-12R-A104-07	TCGA-BG-A0M8-01A-12D-A10B-09	UCEC
1809	TCGA-BG-A0MA	TCGA-BG-A0MA-01A-11R-A17B-07	TCGA-BG-A0MA-01A-11D-A17D-09	UCEC
1810	TCGA-BG-A0MG	TCGA-BG-A0MG-01A-21R-A104-07	TCGA-BG-A0MG-01A-21D-A10B-09	UCEC
1811	TCGA-BG-A0MK	TCGA-BG-A0MK-01A-51R-A19W-07	TCGA-BG-A0MK-01A-51D-A19Y-09	UCEC
1812	TCGA-BG-A0MQ	TCGA-BG-A0MQ-01A-11R-A104-07	TCGA-BG-A0MQ-01A-11D-A10B-09	UCEC
1813	TCGA-BG-A0MU	TCGA-BG-A0MU-01A-11R-A104-07	TCGA-BG-A0MU-01A-11D-A10B-09	UCEC
1814	TCGA-BG-A0RY	TCGA-BG-A0RY-01A-11R-A104-07	TCGA-BG-A0RY-01A-11D-A10B-09	UCEC
1815	TCGA-BG-A0VV	TCGA-BG-A0VV-01A-21R-A118-07	TCGA-BG-A0VV-01A-21D-A122-09	UCEC
1816	TCGA-BG-A0VW	TCGA-BG-A0VW-01A-11R-A118-07	TCGA-BG-A0VW-01A-11D-A122-09	UCEC
1817	TCGA-BG-A0VX	TCGA-BG-A0VX-01A-11R-A118-07	TCGA-BG-A0VX-01A-11D-A122-09	UCEC
1818	TCGA-BG-A0VZ	TCGA-BG-A0VZ-01A-11R-A109-07	TCGA-BG-A0VZ-01A-11D-A10G-09	UCEC
1819	TCGA-BG-A0W1	TCGA-BG-A0W1-01A-12R-A109-07	TCGA-BG-A0W1-01A-12D-A10G-09	UCEC
1820	TCGA-BG-A0W2	TCGA-BG-A0W2-01A-11R-A109-07	TCGA-BG-A0W2-01A-11D-A117-09	UCEC
1821	TCGA-BG-A0YU	TCGA-BG-A0YU-01A-21R-A10J-07	TCGA-BG-A0YU-01A-21D-A10M-09	UCEC
1822	TCGA-BG-A0YV	TCGA-BG-A0YV-01A-11R-A10J-07	TCGA-BG-A0YV-01A-11D-A10M-09	UCEC
1823	TCGA-BG-A186	TCGA-BG-A186-01A-11R-A12I-07	TCGA-BG-A186-01A-11D-A12J-09	UCEC
1824	TCGA-BG-A187	TCGA-BG-A187-01A-11R-A12I-07	TCGA-BG-A187-01A-11D-A12J-09	UCEC
1825	TCGA-BG-A18A	TCGA-BG-A18A-01A-21R-A12I-07	TCGA-BG-A18A-01A-21D-A12J-09	UCEC
1826	TCGA-BG-A18B	TCGA-BG-A18B-01A-11R-A12I-07	TCGA-BG-A18B-01A-11D-A12J-09	UCEC
1827	TCGA-BG-A18C	TCGA-BG-A18C-01A-11R-A12I-07	TCGA-BG-A18C-01A-11D-A12J-09	UCEC
1828	TCGA-BG-A220	TCGA-BG-A220-01A-11R-A157-07	TCGA-BG-A220-01A-11D-A159-09	UCEC
1829	TCGA-BG-A221	TCGA-BG-A221-01A-21R-A157-07	TCGA-BG-A221-01A-21D-A159-09	UCEC
1830	TCGA-BG-A2AE	TCGA-BG-A2AE-01A-11R-A16F-07	TCGA-BG-A2AE-01A-11D-A16D-09	UCEC
1831	TCGA-BG-A2L7	TCGA-BG-A2L7-01A-11R-A18M-07	TCGA-BG-A2L7-01A-11D-A18P-09	UCEC
1832	TCGA-BG-A3EW	TCGA-BG-A3EW-01A-11R-A22K-07	TCGA-BG-A3EW-01A-11D-A228-09	UCEC
1833	TCGA-BG-A3PP	TCGA-BG-A3PP-01A-11R-A22K-07	TCGA-BG-A3PP-01A-11D-A228-09	UCEC
1834	TCGA-BK-A0CA	TCGA-BK-A0CA-01A-21R-A277-07	TCGA-BK-A0CA-01A-21D-A272-09	UCEC
1835	TCGA-BK-A0CB	TCGA-BK-A0CB-01A-32R-A104-07	TCGA-BK-A0CB-01A-32D-A10B-09	UCEC
1836	TCGA-BK-A0CC	TCGA-BK-A0CC-01A-21R-A277-07	TCGA-BK-A0CC-01A-21D-A272-09	UCEC
1837	TCGA-BK-A13B	TCGA-BK-A13B-01A-51R-A22K-07	TCGA-BK-A13B-01A-51D-A228-09	UCEC
1838	TCGA-BK-A13C	TCGA-BK-A13C-01A-11R-A118-07	TCGA-BK-A13C-01A-11D-A122-09	UCEC
1839	TCGA-BK-A26L	TCGA-BK-A26L-01A-11R-A277-07	TCGA-BK-A26L-01A-11D-A272-09	UCEC
1840	TCGA-BK-A4ZD	TCGA-BK-A4ZD-01A-11R-A27V-07	TCGA-BK-A4ZD-01A-11D-A27P-09	UCEC
1841	TCGA-BK-A56F	TCGA-BK-A56F-01A-32R-A27V-07	TCGA-BK-A56F-01A-32D-A27P-09	UCEC
1842	TCGA-BK-A6W4	TCGA-BK-A6W4-01A-12R-A34R-07	TCGA-BK-A6W4-01A-12D-A34Q-09	UCEC
1843	TCGA-BS-A0T9	TCGA-BS-A0T9-01A-11R-A12I-07	TCGA-BS-A0T9-01A-11D-A12J-09	UCEC
1844	TCGA-BS-A0TA	TCGA-BS-A0TA-01A-11R-A104-07	TCGA-BS-A0TA-01A-11D-A10B-09	UCEC
1845	TCGA-BS-A0TC	TCGA-BS-A0TC-01A-11R-A104-07	TCGA-BS-A0TC-01A-11D-A10B-09	UCEC
1846	TCGA-BS-A0TD	TCGA-BS-A0TD-01A-11R-A104-07	TCGA-BS-A0TD-01A-11D-A10B-09	UCEC
1847	TCGA-BS-A0TE	TCGA-BS-A0TE-01A-11R-A104-07	TCGA-BS-A0TE-01A-11D-A10B-09	UCEC
1848	TCGA-BS-A0TG	TCGA-BS-A0TG-01A-32R-A16W-07	TCGA-BS-A0TG-01A-32D-A10B-09	UCEC
1849	TCGA-BS-A0TI	TCGA-BS-A0TI-01A-11R-A104-07	TCGA-BS-A0TI-01A-11D-A10B-09	UCEC
1850	TCGA-BS-A0TJ	TCGA-BS-A0TJ-01A-11R-A104-07	TCGA-BS-A0TJ-01A-11D-A10B-09	UCEC
1851	TCGA-BS-A0U5	TCGA-BS-A0U5-01A-11R-A109-07	TCGA-BS-A0U5-01A-11D-A10G-09	UCEC
1852	TCGA-BS-A0U7	TCGA-BS-A0U7-01A-21R-A104-07	TCGA-BS-A0U7-01A-21D-A10B-09	UCEC
1853	TCGA-BS-A0U8	TCGA-BS-A0U8-01A-11R-A104-07	TCGA-BS-A0U8-01A-11D-A10B-09	UCEC
1854	TCGA-BS-A0U9	TCGA-BS-A0U9-01B-21R-A10J-07	TCGA-BS-A0U9-01B-21D-A10M-09	UCEC
1855	TCGA-BS-A0UA	TCGA-BS-A0UA-01A-11R-A118-07	TCGA-BS-A0UA-01A-11D-A122-09	UCEC
1856	TCGA-BS-A0UJ	TCGA-BS-A0UJ-01A-12R-A104-07	TCGA-BS-A0UJ-01A-12D-A10B-09	UCEC
1857	TCGA-BS-A0UL	TCGA-BS-A0UL-01A-11R-A109-07	TCGA-BS-A0UL-01A-11D-A10G-09	UCEC
1858	TCGA-BS-A0UT	TCGA-BS-A0UT-01A-11R-A104-07	TCGA-BS-A0UT-01A-11D-A10B-09	UCEC
1859	TCGA-BS-A0V4	TCGA-BS-A0V4-01A-11R-A14D-07	TCGA-BS-A0V4-01A-11D-A14G-09	UCEC
1860	TCGA-BS-A0V6	TCGA-BS-A0V6-01A-11R-A118-07	TCGA-BS-A0V6-01A-11D-A122-09	UCEC
1861	TCGA-BS-A0V7	TCGA-BS-A0V7-01A-21R-A118-07	TCGA-BS-A0V7-01A-21D-A122-09	UCEC
1862	TCGA-BS-A0V8	TCGA-BS-A0V8-01A-11R-A118-07	TCGA-BS-A0V8-01A-11D-A122-09	UCEC
1863	TCGA-BS-A0VI	TCGA-BS-A0VI-01A-11R-A14D-07	TCGA-BS-A0VI-01A-11D-A14G-09	UCEC
1864	TCGA-BS-A0WQ	TCGA-BS-A0WQ-01A-21R-A109-07	TCGA-BS-A0WQ-01A-21D-A10G-09	UCEC
1865	TCGA-D1-A0ZN	TCGA-D1-A0ZN-01A-11R-A118-07	TCGA-D1-A0ZN-01A-11D-A122-09	UCEC
1866	TCGA-D1-A0ZO	TCGA-D1-A0ZO-01A-11R-A118-07	TCGA-D1-A0ZO-01A-11D-A122-09	UCEC
1867	TCGA-D1-A0ZP	TCGA-D1-A0ZP-01A-21R-A10J-07	TCGA-D1-A0ZP-01A-21D-A10M-09	UCEC
1868	TCGA-D1-A0ZQ	TCGA-D1-A0ZQ-01A-11R-A118-07	TCGA-D1-A0ZQ-01A-11D-A122-09	UCEC
1869	TCGA-D1-A0ZR	TCGA-D1-A0ZR-01A-21R-A10J-07	TCGA-D1-A0ZR-01A-21D-A10M-09	UCEC
1870	TCGA-D1-A0ZS	TCGA-D1-A0ZS-01A-11R-A118-07	TCGA-D1-A0ZS-01A-11D-A122-09	UCEC
1871	TCGA-D1-A0ZU	TCGA-D1-A0ZU-01A-11R-A10J-07	TCGA-D1-A0ZU-01A-11D-A10M-09	UCEC
1872	TCGA-D1-A0ZV	TCGA-D1-A0ZV-01A-11R-A10J-07	TCGA-D1-A0ZV-01A-11D-A10M-09	UCEC
1873	TCGA-D1-A0ZZ	TCGA-D1-A0ZZ-01A-11R-A10J-07	TCGA-D1-A0ZZ-01A-11D-A10M-09	UCEC
1874	TCGA-D1-A101	TCGA-D1-A101-01A-12R-A10J-07	TCGA-D1-A101-01A-12D-A10M-09	UCEC
1875	TCGA-D1-A102	TCGA-D1-A102-01A-11R-A10J-07	TCGA-D1-A102-01A-11D-A10M-09	UCEC
1876	TCGA-D1-A15V	TCGA-D1-A15V-01A-11R-A118-07	TCGA-D1-A15V-01A-11D-A122-09	UCEC
1877	TCGA-D1-A15W	TCGA-D1-A15W-01A-11R-A118-07	TCGA-D1-A15W-01A-11D-A122-09	UCEC
1878	TCGA-D1-A15X	TCGA-D1-A15X-01A-11R-A118-07	TCGA-D1-A15X-01A-11D-A122-09	UCEC
1879	TCGA-D1-A15Z	TCGA-D1-A15Z-01A-11R-A118-07	TCGA-D1-A15Z-01A-11D-A122-09	UCEC
1880	TCGA-D1-A160	TCGA-D1-A160-01A-11R-A118-07	TCGA-D1-A160-01A-11D-A122-09	UCEC
1881	TCGA-D1-A161	TCGA-D1-A161-01A-11R-A118-07	TCGA-D1-A161-01A-11D-A122-09	UCEC
1882	TCGA-D1-A163	TCGA-D1-A163-01A-11R-A12I-07	TCGA-D1-A163-01A-11D-A12J-09	UCEC
1883	TCGA-D1-A165	TCGA-D1-A165-01A-11R-A12I-07	TCGA-D1-A165-01A-11D-A12J-09	UCEC
1884	TCGA-D1-A167	TCGA-D1-A167-01A-11R-A12I-07	TCGA-D1-A167-01A-11D-A12J-09	UCEC
1885	TCGA-D1-A168	TCGA-D1-A168-01A-31R-A12I-07	TCGA-D1-A168-01A-31D-A12J-09	UCEC
1886	TCGA-D1-A169	TCGA-D1-A169-01A-11R-A12I-07	TCGA-D1-A169-01A-11D-A12J-09	UCEC
1887	TCGA-D1-A16B	TCGA-D1-A16B-01A-11R-A12I-07	TCGA-D1-A16B-01A-11D-A12J-09	UCEC
1888	TCGA-D1-A16D	TCGA-D1-A16D-01A-11R-A12I-07	TCGA-D1-A16D-01A-11D-A12J-09	UCEC
1889	TCGA-D1-A16E	TCGA-D1-A16E-01A-22R-A12I-07	TCGA-D1-A16E-01A-22D-A12J-09	UCEC
1890	TCGA-D1-A16F	TCGA-D1-A16F-01A-11R-A12I-07	TCGA-D1-A16F-01A-11D-A12J-09	UCEC
1891	TCGA-D1-A16G	TCGA-D1-A16G-01A-31R-A12I-07	TCGA-D1-A16G-01A-31D-A12J-09	UCEC
1892	TCGA-D1-A16I	TCGA-D1-A16I-01A-11R-A12I-07	TCGA-D1-A16I-01A-11D-A12J-09	UCEC
1893	TCGA-D1-A16J	TCGA-D1-A16J-01A-11R-A12I-07	TCGA-D1-A16J-01A-11D-A12J-09	UCEC
1894	TCGA-D1-A16N	TCGA-D1-A16N-01A-11R-A12I-07	TCGA-D1-A16N-01A-11D-A12J-09	UCEC
1895	TCGA-D1-A16O	TCGA-D1-A16O-01A-11R-A12I-07	TCGA-D1-A16O-01A-11D-A12J-09	UCEC
1896	TCGA-D1-A16Q	TCGA-D1-A16Q-01A-12R-A12I-07	TCGA-D1-A16Q-01A-12D-A12J-09	UCEC
1897	TCGA-D1-A16R	TCGA-D1-A16R-01A-11R-A12I-07	TCGA-D1-A16R-01A-11D-A12J-09	UCEC
1898	TCGA-D1-A16S	TCGA-D1-A16S-01A-11R-A12I-07	TCGA-D1-A16S-01A-11D-A12J-09	UCEC
1899	TCGA-D1-A16V	TCGA-D1-A16V-01A-11R-A12I-07	TCGA-D1-A16V-01A-11D-A12J-09	UCEC
1900	TCGA-D1-A16Y	TCGA-D1-A16Y-01A-31R-A12I-07	TCGA-D1-A16Y-01A-31D-A12J-09	UCEC
1901	TCGA-D1-A174	TCGA-D1-A174-01A-11R-A12I-07	TCGA-D1-A174-01A-11D-A12J-09	UCEC
1902	TCGA-D1-A176	TCGA-D1-A176-01A-11R-A12I-07	TCGA-D1-A176-01A-11D-A12J-09	UCEC
1903	TCGA-D1-A177	TCGA-D1-A177-01A-21R-A12I-07	TCGA-D1-A177-01A-21D-A12J-09	UCEC
1904	TCGA-D1-A17A	TCGA-D1-A17A-01A-11R-A12I-07	TCGA-D1-A17A-01A-11D-A12J-09	UCEC
1905	TCGA-D1-A17B	TCGA-D1-A17B-01A-22R-A12I-07	TCGA-D1-A17B-01A-22D-A12J-09	UCEC
1906	TCGA-D1-A17C	TCGA-D1-A17C-01A-11R-A12I-07	TCGA-D1-A17C-01A-11D-A12J-09	UCEC
1907	TCGA-D1-A17D	TCGA-D1-A17D-01A-12R-A12I-07	TCGA-D1-A17D-01A-12D-A12J-09	UCEC
1908	TCGA-D1-A17F	TCGA-D1-A17F-01A-11R-A12I-07	TCGA-D1-A17F-01A-11D-A12J-09	UCEC
1909	TCGA-D1-A17H	TCGA-D1-A17H-01A-11R-A12I-07	TCGA-D1-A17H-01A-11D-A12J-09	UCEC
1910	TCGA-D1-A17K	TCGA-D1-A17K-01A-11R-A12I-07	TCGA-D1-A17K-01A-11D-A12J-09	UCEC
1911	TCGA-D1-A17L	TCGA-D1-A17L-01A-11R-A12I-07	TCGA-D1-A17L-01A-11D-A12J-09	UCEC
1912	TCGA-D1-A17M	TCGA-D1-A17M-01A-21R-A12I-07	TCGA-D1-A17M-01A-21D-A12J-09	UCEC
1913	TCGA-D1-A17N	TCGA-D1-A17N-01A-11R-A12I-07	TCGA-D1-A17N-01A-11D-A12J-09	UCEC
1914	TCGA-D1-A17R	TCGA-D1-A17R-01A-11R-A12I-07	TCGA-D1-A17R-01A-11D-A12J-09	UCEC
1915	TCGA-D1-A17S	TCGA-D1-A17S-01A-11R-A12I-07	TCGA-D1-A17S-01A-11D-A12J-09	UCEC
1916	TCGA-D1-A17T	TCGA-D1-A17T-01A-11R-A12I-07	TCGA-D1-A17T-01A-11D-A12J-09	UCEC
1917	TCGA-D1-A17U	TCGA-D1-A17U-01A-21R-A12I-07	TCGA-D1-A17U-01A-21D-A12J-09	UCEC
1918	TCGA-D1-A1NS	TCGA-D1-A1NS-01A-11R-A14D-07	TCGA-D1-A1NS-01A-11D-A14G-09	UCEC
1919	TCGA-D1-A1NU	TCGA-D1-A1NU-01A-11R-A14D-07	TCGA-D1-A1NU-01A-11D-A14G-09	UCEC
1920	TCGA-D1-A1NX	TCGA-D1-A1NX-01A-11R-A16F-07	TCGA-D1-A1NX-01A-11D-A16D-09	UCEC
1921	TCGA-D1-A1NY	TCGA-D1-A1NY-01A-11R-A16F-07	TCGA-D1-A1NY-01A-11D-A16D-09	UCEC
1922	TCGA-D1-A1NZ	TCGA-D1-A1NZ-01A-21R-A14D-07	TCGA-D1-A1NZ-01A-21D-A14G-09	UCEC
1923	TCGA-D1-A1O0	TCGA-D1-A1O0-01A-11R-A17B-07	TCGA-D1-A1O0-01A-11D-A17D-09	UCEC
1924	TCGA-D1-A1O5	TCGA-D1-A1O5-01A-11R-A14D-07	TCGA-D1-A1O5-01A-11D-A14G-09	UCEC
1925	TCGA-D1-A1O7	TCGA-D1-A1O7-01A-11R-A14D-07	TCGA-D1-A1O7-01A-11D-A14G-09	UCEC
1926	TCGA-D1-A1O8	TCGA-D1-A1O8-01A-11R-A14D-07	TCGA-D1-A1O8-01A-11D-A14G-09	UCEC
1927	TCGA-D1-A2G0	TCGA-D1-A2G0-01A-11R-A32Y-07	TCGA-D1-A2G0-01A-11D-A17D-09	UCEC
1928	TCGA-D1-A2G5	TCGA-D1-A2G5-01A-11R-A17B-07	TCGA-D1-A2G5-01A-11D-A17D-09	UCEC
1929	TCGA-D1-A2G6	TCGA-D1-A2G6-01A-11R-A17B-07	TCGA-D1-A2G6-01A-11D-A17D-09	UCEC
1930	TCGA-D1-A2G7	TCGA-D1-A2G7-01A-21R-A180-07	TCGA-D1-A2G7-01A-21D-A17W-09	UCEC
1931	TCGA-D1-A3DA	TCGA-D1-A3DA-01A-12R-A213-07	TCGA-D1-A3DA-01A-12D-A20S-09	UCEC
1932	TCGA-D1-A3DG	TCGA-D1-A3DG-01A-11R-A19W-07	TCGA-D1-A3DG-01A-11D-A19Y-09	UCEC
1933	TCGA-D1-A3DH	TCGA-D1-A3DH-01A-11R-A19W-07	TCGA-D1-A3DH-01A-11D-A19Y-09	UCEC
1934	TCGA-D1-A3JP	TCGA-D1-A3JP-01A-31R-A22K-07	TCGA-D1-A3JP-01A-31D-A228-09	UCEC
1935	TCGA-D1-A3JQ	TCGA-D1-A3JQ-01A-11R-A22K-07	TCGA-D1-A3JQ-01A-11D-A228-09	UCEC
1936	TCGA-DF-A2KR	TCGA-DF-A2KR-01A-11R-A180-07	TCGA-DF-A2KR-01A-11D-A17W-09	UCEC
1937	TCGA-DF-A2KS	TCGA-DF-A2KS-01A-11R-A18M-07	TCGA-DF-A2KS-01A-11D-A18P-09	UCEC
1938	TCGA-DF-A2KV	TCGA-DF-A2KV-01A-11R-A180-07	TCGA-DF-A2KV-01A-11D-A17W-09	UCEC
1939	TCGA-DF-A2KZ	TCGA-DF-A2KZ-01A-11R-A213-07	TCGA-DF-A2KZ-01A-11D-A20S-09	UCEC
1940	TCGA-DF-A2L0	TCGA-DF-A2L0-01A-11R-A180-07	TCGA-DF-A2L0-01A-11D-A17W-09	UCEC
1941	TCGA-DI-A0WH	TCGA-DI-A0WH-01A-12R-A12I-07	TCGA-DI-A0WH-01A-12D-A12J-09	UCEC
1942	TCGA-DI-A1BY	TCGA-DI-A1BY-01A-21R-A137-07	TCGA-DI-A1BY-01A-21D-A135-09	UCEC
1943	TCGA-DI-A1NN	TCGA-DI-A1NN-01A-11R-A16F-07	TCGA-DI-A1NN-01A-11D-A16D-09	UCEC
1944	TCGA-DI-A1NO	TCGA-DI-A1NO-01A-31R-A157-07	TCGA-DI-A1NO-01A-31D-A159-09	UCEC
1945	TCGA-DI-A2QT	TCGA-DI-A2QT-01A-12R-A19W-07	TCGA-DI-A2QT-01A-12D-A19Y-09	UCEC
1946	TCGA-DI-A2QU	TCGA-DI-A2QU-01A-11R-A18M-07	TCGA-DI-A2QU-01A-11D-A18P-09	UCEC
1947	TCGA-DI-A2QY	TCGA-DI-A2QY-01A-12R-A19W-07	TCGA-DI-A2QY-01A-12D-A19Y-09	UCEC
1948	TCGA-E6-A1LZ	TCGA-E6-A1LZ-01A-11R-A144-07	TCGA-E6-A1LZ-01A-11D-A142-09	UCEC
1949	TCGA-E6-A2P8	TCGA-E6-A2P8-01A-11R-A19W-07	TCGA-E6-A2P8-01A-11D-A19Y-09	UCEC
1950	TCGA-E6-A2P9	TCGA-E6-A2P9-01A-11R-A19W-07	TCGA-E6-A2P9-01A-11D-A19Y-09	UCEC
1951	TCGA-E6-A8L9	TCGA-E6-A8L9-01A-21R-A37O-07	TCGA-E6-A8L9-01A-21D-A37N-09	UCEC
1952	TCGA-EC-A1NJ	TCGA-EC-A1NJ-01A-31R-A14D-07	TCGA-EC-A1NJ-01A-31D-A14G-09	UCEC
1953	TCGA-EC-A1QX	TCGA-EC-A1QX-01A-31R-A16F-07	TCGA-EC-A1QX-01A-31D-A16D-09	UCEC
1954	TCGA-EC-A24G	TCGA-EC-A24G-01A-11R-A16F-07	TCGA-EC-A24G-01A-11D-A16D-09	UCEC
1955	TCGA-EO-A1Y5	TCGA-EO-A1Y5-01A-11R-A157-07	TCGA-EO-A1Y5-01A-11D-A159-09	UCEC
1956	TCGA-EO-A1Y7	TCGA-EO-A1Y7-01A-11R-A157-07	TCGA-EO-A1Y7-01A-11D-A159-09	UCEC
1957	TCGA-EO-A1Y8	TCGA-EO-A1Y8-01A-11R-A157-07	TCGA-EO-A1Y8-01A-11D-A159-09	UCEC
1958	TCGA-EO-A22S	TCGA-EO-A22S-01A-11R-A18M-07	TCGA-EO-A22S-01A-11D-A18P-09	UCEC
1959	TCGA-EO-A22T	TCGA-EO-A22T-01A-21R-A18M-07	TCGA-EO-A22T-01A-21D-A18P-09	UCEC
1960	TCGA-EO-A22Y	TCGA-EO-A22Y-01A-11R-A180-07	TCGA-EO-A22Y-01A-11D-A17W-09	UCEC
1961	TCGA-EO-A2CG	TCGA-EO-A2CG-01A-12R-A180-07	TCGA-EO-A2CG-01A-12D-A17W-09	UCEC
1962	TCGA-EO-A2CH	TCGA-EO-A2CH-01A-11R-A180-07	TCGA-EO-A2CH-01A-11D-A17W-09	UCEC
1963	TCGA-EO-A3AS	TCGA-EO-A3AS-01A-11R-A19W-07	TCGA-EO-A3AS-01A-11D-A19Y-09	UCEC
1964	TCGA-EO-A3AU	TCGA-EO-A3AU-01A-21R-A19W-07	TCGA-EO-A3AU-01A-21D-A19Y-09	UCEC
1965	TCGA-EO-A3AZ	TCGA-EO-A3AZ-01A-12R-A19W-07	TCGA-EO-A3AZ-01A-12D-A19Y-09	UCEC
1966	TCGA-EO-A3B1	TCGA-EO-A3B1-01A-12R-A19W-07	TCGA-EO-A3B1-01A-12D-A19Y-09	UCEC
1967	TCGA-EO-A3KU	TCGA-EO-A3KU-01A-11R-A22K-07	TCGA-EO-A3KU-01A-11D-A228-09	UCEC
1968	TCGA-EO-A3KW	TCGA-EO-A3KW-01A-11R-A22K-07	TCGA-EO-A3KW-01A-11D-A228-09	UCEC
1969	TCGA-EO-A3L0	TCGA-EO-A3L0-01A-11R-A22K-07	TCGA-EO-A3L0-01A-11D-A228-09	UCEC
1970	TCGA-EY-A1G7	TCGA-EY-A1G7-01A-11R-A13S-07	TCGA-EY-A1G7-01A-11D-A13L-09	UCEC
1971	TCGA-EY-A1GC	TCGA-EY-A1GC-01A-11R-A13S-07	TCGA-EY-A1GC-01A-11D-A13L-09	UCEC
1972	TCGA-EY-A1GD	TCGA-EY-A1GD-01A-11R-A13S-07	TCGA-EY-A1GD-01A-11D-A13L-09	UCEC
1973	TCGA-EY-A1GE	TCGA-EY-A1GE-01A-11R-A13S-07	TCGA-EY-A1GE-01A-11D-A13L-09	UCEC
1974	TCGA-EY-A1GF	TCGA-EY-A1GF-01A-11R-A13S-07	TCGA-EY-A1GF-01A-11D-A13L-09	UCEC
1975	TCGA-EY-A1GH	TCGA-EY-A1GH-01A-11R-A13S-07	TCGA-EY-A1GH-01A-11D-A13L-09	UCEC
1976	TCGA-EY-A1GK	TCGA-EY-A1GK-01A-11R-A13S-07	TCGA-EY-A1GK-01A-11D-A13L-09	UCEC
1977	TCGA-EY-A1GL	TCGA-EY-A1GL-01A-11R-A13S-07	TCGA-EY-A1GL-01A-11D-A13L-09	UCEC
1978	TCGA-EY-A1GM	TCGA-EY-A1GM-01A-12R-A14D-07	TCGA-EY-A1GM-01A-12D-A14G-09	UCEC
1979	TCGA-EY-A1GO	TCGA-EY-A1GO-01A-11R-A14D-07	TCGA-EY-A1GO-01A-11D-A14G-09	UCEC
1980	TCGA-EY-A1GP	TCGA-EY-A1GP-01A-11R-A13S-07	TCGA-EY-A1GP-01A-11D-A13L-09	UCEC
1981	TCGA-EY-A1GQ	TCGA-EY-A1GQ-01A-21R-A13S-07	TCGA-EY-A1GQ-01A-21D-A13L-09	UCEC
1982	TCGA-EY-A1GR	TCGA-EY-A1GR-01A-11R-A13S-07	TCGA-EY-A1GR-01A-11D-A13L-09	UCEC
1983	TCGA-EY-A1GS	TCGA-EY-A1GS-01A-11R-A13S-07	TCGA-EY-A1GS-01A-11D-A13L-09	UCEC
1984	TCGA-EY-A1GT	TCGA-EY-A1GT-01A-11R-A13S-07	TCGA-EY-A1GT-01A-11D-A13L-09	UCEC
1985	TCGA-EY-A1GU	TCGA-EY-A1GU-01A-11R-A13S-07	TCGA-EY-A1GU-01A-11D-A13L-09	UCEC
1986	TCGA-EY-A1GV	TCGA-EY-A1GV-01A-11R-A13S-07	TCGA-EY-A1GV-01A-11D-A13L-09	UCEC
1987	TCGA-EY-A1GW	TCGA-EY-A1GW-01A-22R-A13S-07	TCGA-EY-A1GW-01A-22D-A13L-09	UCEC
1988	TCGA-EY-A1GX	TCGA-EY-A1GX-01A-12R-A13S-07	TCGA-EY-A1GX-01A-12D-A13L-09	UCEC
1989	TCGA-EY-A1H0	TCGA-EY-A1H0-01A-11R-A13S-07	TCGA-EY-A1H0-01A-11D-A13L-09	UCEC
1990	TCGA-EY-A210	TCGA-EY-A210-01A-11R-A157-07	TCGA-EY-A210-01A-11D-A159-09	UCEC
1991	TCGA-EY-A212	TCGA-EY-A212-01A-11R-A14M-07	TCGA-EY-A212-01A-11D-A14K-09	UCEC
1992	TCGA-EY-A214	TCGA-EY-A214-01A-12R-A157-07	TCGA-EY-A214-01A-12D-A159-09	UCEC
1993	TCGA-EY-A2OM	TCGA-EY-A2OM-01A-11R-A18M-07	TCGA-EY-A2OM-01A-11D-A18P-09	UCEC
1994	TCGA-EY-A2ON	TCGA-EY-A2ON-01A-21R-A18M-07	TCGA-EY-A2ON-01A-21D-A18P-09	UCEC
1995	TCGA-EY-A2OO	TCGA-EY-A2OO-01A-11R-A19W-07	TCGA-EY-A2OO-01A-11D-A19Y-09	UCEC
1996	TCGA-EY-A2OP	TCGA-EY-A2OP-01A-11R-A19W-07	TCGA-EY-A2OP-01A-11D-A19Y-09	UCEC
1997	TCGA-EY-A2OQ	TCGA-EY-A2OQ-01A-11R-A19W-07	TCGA-EY-A2OQ-01A-11D-A19Y-09	UCEC
1998	TCGA-EY-A3L3	TCGA-EY-A3L3-01A-11R-A22K-07	TCGA-EY-A3L3-01A-11D-A228-09	UCEC
1999	TCGA-EY-A3QX	TCGA-EY-A3QX-01A-11R-A22K-07	TCGA-EY-A3QX-01A-11D-A228-09	UCEC
[truncated: 5,883 more rows]
