# Supplementary material for: Cancer gene identification from RNA variant allelic frequencies using RVdriver
Source: Genome Biol. 2025 Jun 13;26:165. doi: 10.1186/s13059-025-03557-y (PMC12164115; doi:10.1186/s13059-025-03557-y)
Supplement: Supplementary file 3 — Additional file 3: Supplementary Table 2 [file 13059_2025_3557_MOESM3_ESM.xlsx]

## Sheet: TCGA_RVdriver_run_parameters
	canc_type	sampling_rate	sample_count	synonymous_scaling_factor
1	ACC	0.202	77	0.870274
2	BLCA	0.120871	381	0.999566
3	BRCA	0.0602771	764	1.04796
4	CESC	0.172478	267	0.974057
5	CHOL	0.202	33	1.35837
6	COADREAD	0.149035	309	1.05792
7	ESCA	0.202	148	1.01417
8	GBM	0.202	141	0.956054
9	HNSC	0.094952	485	0.985826
10	KICH	0.202	63	0.590924
11	KIRC	0.128278	359	0.997802
12	KIRP	0.169932	271	0.95491
13	LAML	0.202	71	1.2357
14	LGG	0.095543	482	1.08478
15	LIHC	0.133483	345	0.923192
16	LUAD	0.109386	421	1.0629
17	LUSC	0.10077	457	1.03566
18	MESO	0.202	78	1.04887
19	OV	0.187202	246	1.25322
20	PAAD	0.202	142	1.04411
21	PCPG	0.202	159	1.29919
22	PRAD	0.118385	389	1.04653
23	SARC	0.202	196	1.1097
24	SKCM	0.202	95	0.94417
25	STAD	0.150989	305	1.00896
26	TGCT	0.202	135	1.06501
27	THCA	0.101213	455	1.13335
28	THYM	0.202	85	0.902444
29	UCEC	0.118385	389	0.935553
30	UCS	0.202	54	1.17412
31	UVM	0.202	80	1.18992
32	PANCAN	0.00584264	7882	1
